# Supplementary material for: Search for rare protein altering variants influencing susceptibility to multiple myeloma
Source: Oncotarget. 2017 Mar 3;8(22):36203–10. doi: 10.18632/oncotarget.15874 (PMC5482649; doi:10.18632/oncotarget.15874)
Supplement: Supplementary file 2 [file oncotarget-08-36203-s002.xlsx]

## Sheet: Single Variant Association
Supplementary Table S1: results of the single-variant analysis; ordered by P value; significance threshold =2.02x10-6; number of cases = 513; number of controls = 1569
Chr	Position (bp)	Reference sequence	Variants at site	Variant sequence	Existing variant IDs	P Value	Nominally powered	Variant allele frequency (cases)	Variant allele frequency (controls)	Consequences	Gene name	Transcript
16	74664810	A	T	T	rs7188880	2.1486e-06	TRUE	0.4499	0.5358	synonymous_variant	RFWD3	ENST00000361070
16	74664743	T	C	C	rs7193541&COSM148117	3.43783e-06	TRUE	0.3525	0.4345	missense_variant	RFWD3	ENST00000361070
7	23353231	A	G	G	rs143670921&COSM1179282	1.26278e-05	TRUE	0	0.0136	synonymous_variant	IGF2BP3	ENST00000258729
										downstream_gene_variant	MALSU1	ENST00000466681
20	29633902	C	A	A	rs145072022	1.87362e-05	TRUE	0	0.0128	missense_variant	FRG1B	ENST00000278882
										upstream_gene_variant	AL441988.1	ENST00000408392
										downstream_gene_variant	MLLT10P1	ENST00000418346
2	26507076	A	T	T	rs2303893	1.96988e-05	TRUE	0.0325	0.0672	splice_region_variant	HADHB	ENST00000317799
7	134217729	A	G	G	rs3735041	3.66501e-05	TRUE	0.208	0.2726	intron_variant	AKR1B10	ENST00000359579
9	139357939	A	G	G	rs13300554	6.27211e-05	TRUE	0.0355	0.0142	synonymous_variant	SEC16A	ENST00000313050
16	74706298	A	T	T	rs4888274	7.83499e-05	TRUE	0.4564	0.5282	3_prime_UTR_variant	MLKL	ENST00000308807
										downstream_gene_variant	RP11-144N1.1	ENST00000575258
6	32007308	C	A	A	-	8.58529e-05	TRUE	0	0.0114	upstream_gene_variant	C4B-AS1	ENST00000415626
										downstream_gene_variant	C4B	ENST00000435363
										intron_variant	CYP21A2	ENST00000418967
										downstream_gene_variant	TNXB	ENST00000451343
17	3632813	G	A,T	A	rs117671372	0.000112615	TRUE	0.0097	0.001	downstream_gene_variant	GSG2	ENST00000325418
										non_coding_transcript_exon_variant	CTD-3195I5.4	ENST00000575043
										synonymous_variant	ITGAE	ENST00000263087
6	49439805	G	A	A	rs4267943	0.00018359	TRUE	0.4326	0.3667	missense_variant	CENPQ	ENST00000335783
2	73651738	T	C	C	rs183390773	0.000228355	FALSE	0.0059	0	synonymous_variant	ALMS1	ENST00000264448
6	29913275	GC	G	G	rs149604815	0.000233305	TRUE	0.0215	0.047	upstream_gene_variant	HCG4P5	ENST00000429656
										3_prime_UTR_variant	HLA-A	ENST00000396634
11	118895686	C	T	T	rs8192696	0.000260445	TRUE	0.1827	0.2374	downstream_gene_variant	TRAPPC4	ENST00000533632
										synonymous_variant	SLC37A4	ENST00000357590
12	52841765	G	A	A	rs388626	0.000264237	TRUE	0.4284	0.4946	synonymous_variant	KRT6B	ENST00000252252
1	236716959	C	T	T	rs2275685&COSM146832	0.000285225	TRUE	0.7373	0.677	downstream_gene_variant	LGALS8	ENST00000526589
										upstream_gene_variant	RP11-385F5.4	ENST00000433131
										synonymous_variant	HEATR1	ENST00000366582
18	60027149	T	A	A	rs6567271	0.000346681	TRUE	0.4461	0.511	intron_variant	TNFRSF11A	ENST00000586569
11	15267597	C	A	A	rs1054952	0.000409169	TRUE	0.249	0.3071	3_prime_UTR_variant	INSC	ENST00000379554
1	236724605	G	T	T	rs1077438	0.00041675	TRUE	0.7745	0.7176	intron_variant	HEATR1	ENST00000366582
7	141439003	C	T	T	rs75358342	0.000474404	TRUE	0.1847	0.2375	intron_variant	SSBP1	ENST00000481508
										upstream_gene_variant	WEE2-AS1	ENST00000488785
1	236700857	C	T	T	rs1041935&COSM146351	0.000507456	TRUE	0.7343	0.6763	downstream_gene_variant	RP11-385F5.4	ENST00000433131
										upstream_gene_variant	RP11-385F5.5	ENST00000608547
										missense_variant	LGALS8	ENST00000526589
1	236719193	A	G	G	-	0.000520003	TRUE	0.7354	0.678	downstream_gene_variant	LGALS8	ENST00000526589
										missense_variant	HEATR1	ENST00000366582
1	236717926	T	C	C	rs2275687	0.000592461	TRUE	0.7359	0.6788	downstream_gene_variant	LGALS8	ENST00000526589
										upstream_gene_variant	RP11-385F5.4	ENST00000433131
										missense_variant	HEATR1	ENST00000366582
19	45389224	A	G	G	rs283814	0.000617591	TRUE	0.8955	0.9299	intron_variant	CTB-129P6.4	ENST00000585408
										synonymous_variant	PVRL2	ENST00000252483
15	78398146	G	A	A	rs10456	0.00064452	TRUE	0.2057	0.2589	synonymous_variant	CIB2	ENST00000258930
										downstream_gene_variant	SH2D7	ENST00000328828
1	236748505	T	C	C	rs1006456	0.000657289	TRUE	0.7373	0.6809	synonymous_variant	HEATR1	ENST00000366582
1	236718620	T	C	C	rs1126627	0.000676358	TRUE	0.7348	0.6784	downstream_gene_variant	LGALS8	ENST00000526589
										missense_variant	HEATR1	ENST00000366582
10	63958112	T	C	C	rs3125734	0.000689192	TRUE	0.6027	0.6617	missense_variant	RTKN2	ENST00000373789
1	236706862	G	C	C	rs2243525	0.000700747	TRUE	0.7934	0.7411	intron_variant	RP11-385F5.4	ENST00000433131
										missense_variant	LGALS8	ENST00000526589
4	8009759	G	A	A	rs17180256	0.000704497	TRUE	0.7305	0.6737	intron_variant	ABLIM2	ENST00000447017
										upstream_gene_variant	MIR95	ENST00000385072
16	15170452	C	A	A	rs2966183	0.000713364	TRUE	0.1363	0.0977	missense_variant	RRN3	ENST00000198767
17	73493874	G	C	C	rs12949173	0.000750172	TRUE	0.2917	0.2384	downstream_gene_variant	CASKIN2	ENST00000321617
										synonymous_variant	KIAA0195	ENST00000314256
										downstream_gene_variant	AC100787.1	ENST00000579379
16	29124421	T	C	C	rs1641997	0.000870199	TRUE	0.6111	0.6687	upstream_gene_variant	RP11-426C22.5	ENST00000562902
										non_coding_transcript_exon_variant	RRN3P2	ENST00000427965
6	31236900	G	A	A	rs1049853	0.000902128	TRUE	0.1194	0.1622	3_prime_UTR_variant	HLA-C	ENST00000376228
19	4513559	A	G	G	rs4807597	0.000960553	TRUE	0.9681	0.942	missense_variant	PLIN4	ENST00000301286
19	55450696	G	A	A	rs775880	0.000986336	TRUE	0.0685	0.0418	synonymous_variant	NLRP7	ENST00000588756
1	236700823	T	C	C	rs1041934&COSM146830	0.000986515	TRUE	0.7316	0.6762	downstream_gene_variant	RP11-385F5.4	ENST00000433131
										upstream_gene_variant	RP11-385F5.5	ENST00000608547
										synonymous_variant	LGALS8	ENST00000526589
7	107800953	A	G	G	rs12670313	0.00100834	TRUE	0.7118	0.7641	intron_variant	NRCAM	ENST00000379028
8	59512334	G	A	A	rs2680903	0.00105534	TRUE	0.9532	0.9242	synonymous_variant	NSMAF	ENST00000427130
2	8888086	G	A	A	rs199913532&COSM576284	0.00106142	TRUE	0.0078	0.001	synonymous_variant	KIDINS220	ENST00000256707
7	107815858	T	A	A	rs11983886	0.00109897	TRUE	0.7349	0.7853	intron_variant	NRCAM	ENST00000379028
5	311478	T	C	C	rs2244029&COSM449516&COSM1486710	0.00114892	TRUE	0.6703	0.7245	intron_variant	AHRR	ENST00000316418
										synonymous_variant	PDCD6	ENST00000264933
20	44418564	A	G	G	rs3746493	0.0012431	TRUE	0.699	0.6437	upstream_gene_variant	DNTTIP1	ENST00000372622
										synonymous_variant	WFDC3	ENST00000243938
15	90764202	A	G	G	rs7174036	0.00132477	TRUE	0.2994	0.3545	intron_variant	SEMA4B	ENST00000411539
19	58083467	C	T	T	rs73060436	0.00132803	TRUE	0.0863	0.1228	3_prime_UTR_variant	ZNF416	ENST00000196489
11	118886117	C	T	T	rs10111	0.00137482	TRUE	0.1882	0.2363	upstream_gene_variant	TRAPPC4	ENST00000533632
										upstream_gene_variant	MIR3656	ENST00000577421
										synonymous_variant	CCDC84	ENST00000334418
										downstream_gene_variant	RPS25	ENST00000527673
1	236721660	T	C	C	rs2275689	0.00143176	TRUE	0.7917	0.7425	missense_variant	HEATR1	ENST00000366582
8	18729459	T	C	C	rs13273954	0.00145769	TRUE	0.1355	0.178	synonymous_variant	PSD3	ENST00000327040
1	236746443	C	T	T	rs2794768	0.00148117	TRUE	0.7352	0.6827	synonymous_variant	HEATR1	ENST00000366582
18	60027241	C	T	T	rs1805034	0.00151049	TRUE	0.4462	0.5038	missense_variant	TNFRSF11A	ENST00000586569
1	159410354	A	T	T	rs41264479	0.00152162	TRUE	0.0097	0.0019	intron_variant	RP11-550P17.5	ENST00000431862
										missense_variant	OR10J1	ENST00000423932
2	48915871	A	G	G	rs11125179	0.00155298	TRUE	0.5273	0.5841	synonymous_variant	LHCGR	ENST00000294954
11	6243843	C	G	G	rs3750946	0.00155568	TRUE	0.7757	0.8216	splice_region_variant	FAM160A2	ENST00000265978
19	20150175	G	C	C	rs2286922	0.00167507	TRUE	0.7829	0.8276	5_prime_UTR_variant	ZNF682	ENST00000397165
18	60027171	C	T	T	rs6567272	0.00171539	TRUE	0.4472	0.5041	intron_variant	TNFRSF11A	ENST00000586569
5	95234350	A	G	G	rs3777204	0.00175754	TRUE	0.2295	0.2796	synonymous_variant	ELL2	ENST00000237853
19	20150125	T	C	C	rs2286921	0.0017965	TRUE	0.7681	0.8141	downstream_gene_variant	AC006539.3	ENST00000601729
										intron_variant	ZNF682	ENST00000397165
16	30770950	T	C	C	rs62622830	0.00182057	TRUE	0.1988	0.2463	upstream_gene_variant	RNF40	ENST00000324685
										3_prime_UTR_variant	PHKG2	ENST00000563588
										intron_variant	C16orf93	ENST00000543610
3	38163900	C	T	T	rs144424576&COSM308380&COSM308379	0.00184946	TRUE	0.0029	0.0144	downstream_gene_variant	ACAA1	ENST00000333167
										synonymous_variant	DLEC1	ENST00000308059
										downstream_gene_variant	Y_RNA	ENST00000365095
1	169762807	T	G	G	rs10489177	0.00187599	TRUE	0.1844	0.1434	upstream_gene_variant	C1orf112	ENST00000286031
										missense_variant	METTL18	ENST00000310392
11	118886656	G	A	A	rs7131534	0.00188826	TRUE	0.1895	0.2361	upstream_gene_variant	TRAPPC4	ENST00000533632
										upstream_gene_variant	MIR3656	ENST00000577421
										downstream_gene_variant	CCDC84	ENST00000334418
										splice_region_variant	RPS25	ENST00000527673
22	42981349	C	T	T	rs137087	0.00202439	TRUE	0.166	0.2105	upstream_gene_variant	RRP7B	ENST00000357802
										3_prime_UTR_variant	POLDIP3	ENST00000252115
2	238671940	C	T	T	-	0.00203904	TRUE	0.0078	0.022	synonymous_variant	LRRFIP1	ENST00000392000
4	2939904	G	A	A	rs147169228	0.00206621	TRUE	0.0177	0.0064	intron_variant	NOP14-AS1	ENST00000515194
										3_prime_UTR_variant	NOP14	ENST00000416614
										upstream_gene_variant	MFSD10	ENST00000329687
2	238671889	G	A	A	rs7609062	0.00212489	TRUE	0.0068	0.0207	synonymous_variant	LRRFIP1	ENST00000392000
14	105420215	T	C	C	rs2278607	0.00213452	TRUE	0.0624	0.0386	missense_variant	AHNAK2	ENST00000333244
10	88768253	A	G	G	rs2641563	0.00216755	TRUE	0.7115	0.6598	non_coding_transcript_exon_variant	RP11-96C23.11	ENST00000437689
										intron_variant	RP11-96C23.14	ENST00000444180
										downstream_gene_variant	RP11-96C23.10	ENST00000451760
										non_coding_transcript_exon_variant	AGAP11	ENST00000444431
										non_coding_transcript_exon_variant	RP11-96C23.5	ENST00000433214
17	8131455	G	A	A	rs3027245	0.0021709	TRUE	0.007	0.0212	upstream_gene_variant	RP11-849F2.8	ENST00000602405
										upstream_gene_variant	LINC00324	ENST00000315707
										3_prime_UTR_variant	CTC1	ENST00000315684
10	97447110	A	G	G	rs41299157	0.00226296	TRUE	0.0201	0.0078	splice_region_variant	TCTN3	ENST00000371217
1	1334052	CTAGAG	C	C	rs3831366&COSM295371	0.00233593	TRUE	0.0265	0.0482	splice_acceptor_variant	CCNL2	ENST00000400809
										downstream_gene_variant	MRPL20	ENST00000344843
										upstream_gene_variant	RP4-758J18.2	ENST00000448629
7	150916228	G	A	A	rs6949587	0.00234329	TRUE	0.3652	0.4193	synonymous_variant	ABCF2	ENST00000222388
6	28333396	T	C	C	rs17313059&COSM150064	0.00237848	TRUE	0.0634	0.0395	synonymous_variant	ZKSCAN3	ENST00000377255
15	31330280	A	G	G	rs2288242	0.00238117	TRUE	0.8686	0.8287	synonymous_variant	TRPM1	ENST00000542188
										downstream_gene_variant	RP11-348B17.1	ENST00000558755
13	80095030	C	T	T	rs11549502	0.00241541	TRUE	0.168	0.1295	missense_variant	NDFIP2	ENST00000218652
12	32458996	T	C	C	rs36092808	0.0024333	TRUE	0.049	0.0283	synonymous_variant	BICD1	ENST00000281474
21	38877762	T	C	C	rs55854596	0.00250529	TRUE	0	0.0074	synonymous_variant	DYRK1A	ENST00000398960
14	74514717	C	T	T	rs114681409	0.00260796	TRUE	0.0099	0.0022	non_coding_transcript_exon_variant	AC005484.5	ENST00000492026
										synonymous_variant	CCDC176	ENST00000394009
18	28586964	A	G	G	rs1313586&COSM148415	0.00266633	TRUE	0.2874	0.338	synonymous_variant	DSC3	ENST00000360428
9	136215098	G	A	A	rs146152905	0.00266846	TRUE	0.0136	0.0042	downstream_gene_variant	SURF1	ENST00000371974
										upstream_gene_variant	SNORD36C	ENST00000516733
										upstream_gene_variant	MED22	ENST00000491289
										upstream_gene_variant	SNORD24	ENST00000383884
										5_prime_UTR_variant	RPL7A	ENST00000323345
										upstream_gene_variant	SNORD36A	ENST00000362874
										upstream_gene_variant	SNORD36B	ENST00000363961
10	105659826	T	C	C	rs2487999	0.00270541	TRUE	0.8836	0.9159	missense_variant	OBFC1	ENST00000224950
5	147900486	G	A	A	rs148952645	0.00275538	TRUE	0.001	0.0096	intron_variant	HTR4	ENST00000360693
2	152476130	C	T	T	rs6717213	0.00285647	TRUE	0.0078	0.0219	synonymous_variant	NEB	ENST00000397345
7	128766800	CTGGA	C	C	-	0.00288915	TRUE	0.1059	0.1424	non_coding_transcript_exon_variant	RP11-286H14.4	ENST00000467614
10	124648206	C	T	T	rs11248323	0.00289806	TRUE	0.008	0.022	non_coding_transcript_exon_variant	RP11-564D11.3	ENST00000453301
6	51637536	G	T	T	rs142522748&CM032328	0.00302	TRUE	0.0236	0.0105	missense_variant	PKHD1	ENST00000371117
8	30999123	G	A	A	rs2737335	0.00302817	TRUE	0.415	0.4683	splice_region_variant	WRN	ENST00000298139
10	15145855	C	G	G	rs15772	0.0030455	TRUE	0.2432	0.199	downstream_gene_variant	NMT2	ENST00000378165
										missense_variant	RPP38	ENST00000378197
6	31237833	T	C,A	C	rs1050180	0.00309376	TRUE	0.596	0.6497	missense_variant	HLA-C	ENST00000376228
10	99422648	A	G	G	rs7905087	0.00310447	TRUE	0.4349	0.3822	intron_variant	PI4K2A	ENST00000370649
										intron_variant	PI4K2A	ENST00000370631
6	33660597	C	T	T	rs2229643	0.00326345	TRUE	0.0263	0.0121	downstream_gene_variant	UQCC2	ENST00000607484
										downstream_gene_variant	SBP1	ENST00000594414
										synonymous_variant	ITPR3	ENST00000374316
6	150210685	C	T	T	rs9383921	0.00328141	TRUE	0.4404	0.388	upstream_gene_variant	RAET1E-AS1	ENST00000446954
										missense_variant	RAET1E	ENST00000357183
1	57397497	A	T	T	rs143417649	0.00329229	TRUE	0.0069	0.001	missense_variant	C8B	ENST00000371237
8	30924557	C	T	T	rs1800389	0.00331806	TRUE	0.6824	0.731	synonymous_variant	WRN	ENST00000298139
7	12410112	G	A	A	rs963323	0.00336013	TRUE	0.8209	0.8594	missense_variant	VWDE	ENST00000275358
12	10775195	T	C	C	rs1078437	0.00345584	TRUE	0.337	0.3884	intron_variant	STYK1	ENST00000075503
8	70967607	T	C	C	rs3750225	0.00349343	TRUE	0.6677	0.6166	synonymous_variant	PRDM14	ENST00000276594
11	120924421	G	T	T	rs140003630	0.00349923	FALSE	0.004	0	missense_variant	TBCEL	ENST00000422003
6	26413975	C	T	T	rs56190518	0.00352033	TRUE	0.1807	0.1424	3_prime_UTR_variant	BTN3A1	ENST00000289361
4	68780399	A	G	G	rs1371932	0.00353477	TRUE	0.6137	0.5612	synonymous_variant	TMPRSS11A	ENST00000334830
										intron_variant	UBA6-AS1	ENST00000500538
6	29913308	T	TC	TC	-	0.00357514	FALSE	0.004	0	upstream_gene_variant	HCG4P5	ENST00000429656
										3_prime_UTR_variant	HLA-A	ENST00000396634
19	49448197	C	T	T	rs148948789	0.00358373	TRUE	0.0188	0.0075	3_prime_UTR_variant	DHDH	ENST00000221403
1	12837705	G	GCC	GCC	rs199736234	0.00359005	TRUE	0.0236	0.0437	frameshift_variant	PRAMEF12	ENST00000357726
12	105446552	T	C	C	rs56188643	0.0036174	TRUE	0.4494	0.5026	intron_variant	ALDH1L2	ENST00000258494
2	71662002	T	TAAA	TAAA	-	0.00366331	FALSE	0.004	0	3_prime_UTR_variant	ZNF638	ENST00000409544
2	120776742	C	T	T	rs141466977	0.00366518	TRUE	0.0089	0.0019	missense_variant	EPB41L5	ENST00000263713
8	30973957	G	T	T	rs1800392	0.00369528	TRUE	0.4257	0.4786	synonymous_variant	WRN	ENST00000298139
19	11105593	A	G	G	rs17001075	0.00370994	TRUE	0.0689	0.045	synonymous_variant	SMARCA4	ENST00000429416
13	45781579	A	G	G	rs200028445	0.00371232	FALSE	0.0039	0	missense_variant	GTF2F2	ENST00000340473
16	22132376	A	T	T	rs200388776	0.00377012	FALSE	0.0039	0	missense_variant	VWA3A	ENST00000389398
7	21940557	AACTT	A	A	rs10555456	0.00379427	TRUE	0.9663	0.9824	intron_variant	DNAH11	ENST00000328843
										3_prime_UTR_variant	CDCA7L	ENST00000406877
8	24181503	GCTC	G	G	-	0.00379692	FALSE	0.004	0	intron_variant	RP11-624C23.1	ENST00000518988
										inframe_deletion	ADAM28	ENST00000265769
13	32900630	TCCCAGGGTCGTCAGACACCAAAA	T	T	-	0.00384347	FALSE	0.0039	0	splice_acceptor_variant	BRCA2	ENST00000544455
13	32900627	TCC	T	T	-	0.00389663	FALSE	0.0039	0	splice_region_variant	BRCA2	ENST00000544455
2	96993986	T	C	C	rs150126239	0.00397378	FALSE	0.0058	0.0006	synonymous_variant	ITPRIPL1	ENST00000361124
7	128766795	CAGA	C	C	-	0.00399371	TRUE	0.1059	0.1412	non_coding_transcript_exon_variant	RP11-286H14.4	ENST00000467614
5	195318	T	C	C	rs6886707	0.00401496	TRUE	0.0822	0.1139	upstream_gene_variant	CTD-2083E4.7	ENST00000563761
										downstream_gene_variant	CCDC127	ENST00000296824
										synonymous_variant	LRRC14B	ENST00000328278
1	158587390	C	T	T	rs857716	0.00401787	TRUE	0.5958	0.5439	intron_variant	SPTA1	ENST00000368147
11	108040484	G	T	T	rs34052882	0.00408133	TRUE	0.1299	0.0976	missense_variant	NPAT	ENST00000278612
6	26410227	G	A	A	rs7770214	0.0041402	TRUE	0.1793	0.1415	splice_region_variant	BTN3A1	ENST00000289361
8	146220787	AGAG	A	A	rs376800385	0.00421313	FALSE	0.0049	0.0003	non_coding_transcript_exon_variant	TMED10P1	ENST00000534816
										intron_variant	ZNF252P	ENST00000426361
										downstream_gene_variant	RP5-1047A19.4	ENST00000530223
1	236767330	A	G	G	rs10802551	0.00421852	TRUE	0.7471	0.7006	synonymous_variant	HEATR1	ENST00000366582
6	11185533	G	A	A	rs1050775&COSM150051	0.00424176	TRUE	0.5029	0.5547	synonymous_variant	NEDD9	ENST00000379446
										intron_variant	RP3-510L9.1	ENST00000500636
11	6243804	A	G	G	rs3750945	0.00425842	TRUE	0.7787	0.8199	synonymous_variant	FAM160A2	ENST00000265978
6	150210681	G	A	A	rs9371533	0.00430236	TRUE	0.4482	0.3973	upstream_gene_variant	RAET1E-AS1	ENST00000446954
										missense_variant	RAET1E	ENST00000357183
17	64208229	T	A	A	rs190137879	0.00431085	TRUE	0.001	0.0089	3_prime_UTR_variant	APOH	ENST00000205948
1	158450314	A	G	G	rs6679056	0.00431597	TRUE	0.5848	0.5331	non_coding_transcript_exon_variant	RP11-144L1.4	ENST00000419738
										missense_variant	OR10R2	ENST00000368152
8	75157149	G	A	A	rs16938829	0.0043322	FALSE	0.0049	0.0003	missense_variant	JPH1	ENST00000342232
14	78184566	C	A	A	rs176960	0.00435945	TRUE	0.8558	0.8168	downstream_gene_variant	SLIRP	ENST00000557342
										synonymous_variant	SNW1	ENST00000261531
14	97018927	C	T	T	rs149879119	0.00438197	FALSE	0.0049	0.0003	synonymous_variant	PAPOLA	ENST00000216277
21	34860749	CAATTA	C	C	rs139852262	0.00439322	TRUE	0.2707	0.226	frameshift_variant	DNAJC28	ENST00000314399
										upstream_gene_variant	AP000302.58	ENST00000450928
4	77192838	A	C	C	rs3733251	0.00440314	TRUE	0.1891	0.1509	missense_variant	FAM47E	ENST00000424749
										missense_variant	FAM47E-STBD1	ENST00000515604
12	53451877	C	T	T	rs151036307	0.00444148	FALSE	0.0049	0.0003	synonymous_variant	TENC1	ENST00000314276
										upstream_gene_variant	RP11-983P16.4	ENST00000546793
3	23997508	C	T,G	T	rs79280733	0.00449376	FALSE	0.0049	0.0003	intron_variant	NR1D2	ENST00000312521
7	102988142	C	A	A	rs138514927	0.0044939	FALSE	0.0049	0.0003	upstream_gene_variant	DNAJC2	ENST00000379263
										5_prime_UTR_variant	PSMC2	ENST00000435765
										upstream_gene_variant	CTA-276O3.4	ENST00000452798
10	78644699	A	T	T	rs41281548	0.00453504	FALSE	0.0049	0.0003	downstream_gene_variant	KCNMA1	ENST00000404857
										upstream_gene_variant	RP11-443A13.5	ENST00000429850
6	28269407	G	A	A	rs16893917	0.00462201	TRUE	0.0568	0.0357	missense_variant	PGBD1	ENST00000405948
4	5969113	G	A,T	A	rs9997727	0.00464497	TRUE	0.6262	0.6748	intron_variant	C4orf50	ENST00000531445
1	236719135	T	C	C	rs1885532	0.00471219	TRUE	0.8513	0.8122	downstream_gene_variant	LGALS8	ENST00000526589
										synonymous_variant	HEATR1	ENST00000366582
5	476353	C	T	T	rs2230437&COSM1132153	0.00478988	TRUE	0.3692	0.4197	synonymous_variant	SLC9A3	ENST00000264938
										upstream_gene_variant	CTD-2228K2.7	ENST00000534918
										upstream_gene_variant	CTD-2228K2.5	ENST00000342584
11	124180359	A	C	C	rs2510433	0.00500008	TRUE	0.0147	0.0307	missense_variant	OR8D1	ENST00000357821
6	97562207	G	T	T	rs74787311	0.00501617	TRUE	0.0963	0.0688	synonymous_variant	KLHL32	ENST00000369261
12	11286300	G	T	T	rs79264600	0.00506557	TRUE	0.0078	0.0016	missense_variant	TAS2R30	ENST00000539585
6	31323353	G	A	A	rs2257269	0.00513445	TRUE	0.3938	0.4438	synonymous_variant	HLA-B	ENST00000412585
										upstream_gene_variant	XXbac-BPG248L24.12	ENST00000603274
16	81301694	A	T	T	rs12934922&CM091857	0.00514102	TRUE	0.4155	0.466	missense_variant	BCMO1	ENST00000258168
16	84808824	C	G,A	G	rs774298&COSM148135	0.00521968	TRUE	0.5828	0.6323	synonymous_variant	USP10	ENST00000219473
12	104309712	C	T	T	rs2583273	0.00522867	TRUE	0.7783	0.8186	non_coding_transcript_exon_variant	RP11-642P15.1	ENST00000388789
19	56011460	C	T	T	-	0.00525379	TRUE	0.5455	0.5957	synonymous_variant	SSC5D	ENST00000389623
19	9236886	A	G	G	rs10424352	0.00525479	TRUE	0.2979	0.3453	synonymous_variant	OR7G3	ENST00000305444
6	26405835	G	A	A	rs56161420&COSM1487535&COSM451039	0.00528735	TRUE	0.1823	0.1453	missense_variant	BTN3A1	ENST00000289361
5	114860161	G	A	A	rs73253005	0.00531718	TRUE	0.1209	0.0904	synonymous_variant	FEM1C	ENST00000274457
5	167943827	G	A	A	rs653568	0.00542799	TRUE	0.6539	0.6052	synonymous_variant	RARS	ENST00000231572
4	101338217	T	C	C	rs3733437	0.00545644	TRUE	0.6143	0.6629	intron_variant	EMCN	ENST00000296420
4	119659518	G	A	A	rs1128403	0.00554529	TRUE	0.0127	0.0042	synonymous_variant	SEC24D	ENST00000280551
3	63645410	A	G	G	rs73111385	0.00559645	TRUE	0.0253	0.0447	missense_variant	SNTN	ENST00000343837
7	1197890	T	C	C	rs186844195	0.00562786	TRUE	0.0117	0.0035	5_prime_UTR_variant	ZFAND2A	ENST00000316495
										upstream_gene_variant	AC091729.9	ENST00000423008
20	43850525	A	G	G	rs2233898&COSM1412027	0.00563806	TRUE	0.1588	0.1981	synonymous_variant	SEMG2	ENST00000372769
9	116191187	C	T	T	rs143283507	0.00573638	TRUE	0.0069	0.0191	missense_variant	C9orf43	ENST00000288462
2	21249716	C	T	T	rs12691202&CM984192	0.00576113	TRUE	0.0235	0.0422	missense_variant	APOB	ENST00000233242
12	52863038	G	A	A	rs410562	0.00577115	TRUE	0.3333	0.3819	synonymous_variant	KRT6C	ENST00000252250
12	10131684	T	G	G	rs607567	0.00577887	TRUE	0.6095	0.6577	intron_variant	CLEC12A	ENST00000355690
19	9237542	T	C	C	rs10414255	0.00584427	TRUE	0.2955	0.3426	missense_variant	OR7G3	ENST00000305444
4	77021433	C	T	T	rs6532189	0.00584684	TRUE	0.3177	0.2723	downstream_gene_variant	AC112719.1	ENST00000582318
										intron_variant	ART3	ENST00000355810
5	126865997	G	A	A	rs34252679	0.00596204	TRUE	0.0383	0.0218	synonymous_variant	PRRC1	ENST00000296666
4	169083694	A	C	C	rs6836994&COSM149755	0.00596749	TRUE	0.629	0.5796	missense_variant	ANXA10	ENST00000359299
2	37376291	G	A	A	rs2254958	0.00607523	TRUE	0.3784	0.4276	non_coding_transcript_exon_variant	AC007899.3	ENST00000412776
										intron_variant	EIF2AK2	ENST00000233057
19	53994061	A	G	G	rs3859494	0.00615828	TRUE	0.1257	0.095	missense_variant	ZNF813	ENST00000396403
19	11107085	G	A	A	rs45471592	0.00625443	TRUE	0.0669	0.0448	intron_variant	SMARCA4	ENST00000429416
8	52746153	C	T	T	rs9298462	0.0062564	TRUE	0.6443	0.691	synonymous_variant	PCMTD1	ENST00000360540
7	20201395	G	C	C	rs4721888	0.00630431	TRUE	0.0649	0.0925	missense_variant	MACC1	ENST00000400331
15	40500986	C	T	T	rs11630664&rs371067723	0.0063228	TRUE	0.5419	0.5913	intron_variant	BUB1B	ENST00000287598
6	117130704	G	A	A	rs2274911&COSM150167	0.00644848	TRUE	0.7108	0.754	missense_variant	GPRC6A	ENST00000310357
7	100240771	A	T	T	rs1052897	0.00646138	TRUE	0.8069	0.8439	3_prime_UTR_variant	ACTL6B	ENST00000160382
										upstream_gene_variant	TFR2	ENST00000462107
13	31513900	T	C	C	rs139118056	0.00648222	TRUE	0.0285	0.0148	missense_variant	TEX26	ENST00000380473
14	50074520	C	T	T	rs7148147	0.00650757	TRUE	0.1934	0.2343	missense_variant	LRR1	ENST00000298288
11	124440617	C	T	T	rs12792184	0.0065217	TRUE	0.7109	0.7541	missense_variant	OR8A1	ENST00000284287
9	139369062	C	T	T	rs3812595	0.00655783	TRUE	0.2382	0.2819	synonymous_variant	SEC16A	ENST00000313050
20	43850400	C	A	A	rs2233896&COSM1412026	0.00663128	TRUE	0.1598	0.1983	missense_variant	SEMG2	ENST00000372769
5	54923705	T	C	C	rs73119722	0.00668151	TRUE	0.0269	0.0135	intron_variant	SLC38A9	ENST00000396865
1	89652102	A	T	T	rs655260	0.00673064	TRUE	0.4517	0.5006	missense_variant	GBP4	ENST00000355754
4	84347243	A	G	G	rs144287404	0.00674529	TRUE	0.0069	0.0013	splice_region_variant	HELQ	ENST00000295488
11	47819476	AATC	A	A	TMP_ESP_11_47819477_47819479	0.00676908	TRUE	0.0068	0.0013	downstream_gene_variant	RP11-692M12.5	ENST00000604478
										intron_variant	NUP160	ENST00000378460
9	100105782	C	G	G	rs2061634	0.0067963	TRUE	0.2945	0.251	missense_variant	CCDC180	ENST00000375202
										non_coding_transcript_exon_variant	RP11-23J9.4	ENST00000534123
6	7395350	G	A	A	rs55698032	0.00681771	TRUE	0.0248	0.012	missense_variant	RIOK1	ENST00000379834
18	19995750	T	C	C	rs61747177	0.00683388	TRUE	0	0.0064	downstream_gene_variant	RP11-863N1.4	ENST00000603437
										synonymous_variant	CTAGE1	ENST00000391403
12	71533534	C	G	G	rs3763978&COSM1364054	0.00685138	TRUE	0.3715	0.4204	missense_variant	TSPAN8	ENST00000393330
1	236708224	A	C	C	rs2244063	0.00692133	TRUE	0.7335	0.6883	intron_variant	RP11-385F5.4	ENST00000433131
										intron_variant	LGALS8	ENST00000526589
										downstream_gene_variant	HEATR1	ENST00000366582
4	71527805	A	G	G	rs200787236	0.006942	TRUE	0.0069	0.0013	splice_region_variant	IGJ	ENST00000254801
3	121507231	A	T	T	rs1141528	0.00695163	TRUE	0.1598	0.1259	missense_variant	IQCB1	ENST00000310864
14	74538612	T	C	C	rs4899491	0.00701711	TRUE	0.0088	0.0023	synonymous_variant	ALDH6A1	ENST00000553458
										intron_variant	AC005484.5	ENST00000492026
15	41339697	T	C,TTTTCTTTTATTAAGA	C	rs34153025	0.00703372	TRUE	0.012	0.0264	missense_variant	INO80	ENST00000361937
6	117114223	T	A	A	rs6924002	0.00713371	TRUE	0.2744	0.319	synonymous_variant	GPRC6A	ENST00000310357
12	82780676	A	G	G	rs56337649	0.00713853	TRUE	0.0546	0.035	synonymous_variant	METTL25	ENST00000248306
11	18319180	G	T	T	rs7128017&COSM147156	0.00721323	TRUE	0.0759	0.1047	missense_variant	HPS5	ENST00000349215
2	88874891	C	A	A	rs1805165&COSM1205103	0.00722991	TRUE	0.6859	0.7298	non_coding_transcript_exon_variant	AC104134.2	ENST00000413234
										missense_variant	EIF2AK3	ENST00000303236
11	124955032	T	C	C	rs948268	0.00726993	TRUE	0.5809	0.6285	synonymous_variant	SLC37A2	ENST00000308074
										upstream_gene_variant	AP001007.1	ENST00000354617
20	44352620	G	A,GCTTCTCCA	A	rs6017667	0.00728473	TRUE	0.3359	0.3829	missense_variant	SPINT4	ENST00000279058
5	135276814	G	A	A	rs2066913	0.00729953	TRUE	0.2881	0.2452	non_coding_transcript_exon_variant	FBXL21	ENST00000478939
14	51378517	C	G	G	rs35026927	0.00730863	TRUE	0.0186	0.008	missense_variant	PYGL	ENST00000216392
										upstream_gene_variant	RP11-218E20.5	ENST00000557343
21	38439686	A	G	G	rs11702061	0.00749748	TRUE	0.1581	0.1243	splice_region_variant	PIGP	ENST00000464265
13	29898889	G	C	C	rs928659	0.00767047	TRUE	0.8523	0.8851	intron_variant	MTUS2	ENST00000431530
13	29898881	A	G	G	rs928660	0.00773585	TRUE	0.8542	0.8861	intron_variant	MTUS2	ENST00000431530
6	38820493	C	A	A	rs45519938	0.00775245	TRUE	0.0244	0.0121	missense_variant	DNAH8	ENST00000359357
17	1584324	A	G	G	rs7503397	0.00778224	TRUE	0.1794	0.2182	synonymous_variant	PRPF8	ENST00000572621
9	94518328	C	T	T	rs12683181	0.00783843	TRUE	0.7265	0.7681	intron_variant	ROR2	ENST00000375708
3	186006618	G	C	C	rs1004588	0.00787915	TRUE	0.497	0.5456	missense_variant	DGKG	ENST00000265022
11	48238773	C	T	T	rs61731416	0.00788609	TRUE	0.0225	0.0108	synonymous_variant	OR4B1	ENST00000309562
4	38800214	C	G	G	rs5743611&CM065490	0.00790652	TRUE	0.061	0.087	missense_variant	TLR1	ENST00000308979
8	57353826	AG	A	A	rs3839874	0.00791869	TRUE	0.4862	0.4377	3_prime_UTR_variant	PENK	ENST00000314922
										upstream_gene_variant	RP11-17A4.2	ENST00000518662
11	100863354	C	A	A	rs471933	0.00797629	TRUE	0.1715	0.21	synonymous_variant	TMEM133	ENST00000303130
										downstream_gene_variant	ARHGAP42	ENST00000298815
4	68777054	C	T	T	rs12646286	0.00799607	TRUE	0.2224	0.184	3_prime_UTR_variant	TMPRSS11A	ENST00000334830
										intron_variant	UBA6-AS1	ENST00000500538
1	186301436	C	T	T	rs115482159	0.00804413	TRUE	0.011	0.0033	missense_variant	TPR	ENST00000367478
18	59203707	G	A	A	rs62097360	0.00811964	TRUE	0.1598	0.1974	intron_variant	CDH20	ENST00000262717
12	4461485	G	A	A	rs7133330	0.00816847	TRUE	0.3016	0.2588	synonymous_variant	C12orf5	ENST00000179259
17	74729691	G	A	A	rs138247613	0.00818585	TRUE	0.0188	0.0083	downstream_gene_variant	SRSF2	ENST00000392485
										downstream_gene_variant	MIR636	ENST00000384825
										upstream_gene_variant	MFSD11	ENST00000588460
										intron_variant	RP11-318A15.7	ENST00000587459
										missense_variant	METTL23	ENST00000341249
14	74442631	G	A	A	rs142846419	0.00818772	TRUE	0.0108	0.0032	splice_region_variant	ENTPD5	ENST00000334696
5	71494208	G	A	A	rs149740474	0.00820451	TRUE	0.002	0.01	missense_variant	MAP1B	ENST00000296755
2	32774505	C	T	T	rs61754202	0.00828711	TRUE	0.0069	0.0186	synonymous_variant	BIRC6	ENST00000421745
5	228362	T	C	C	rs2115272	0.0082922	TRUE	0.1526	0.1204	synonymous_variant	SDHA	ENST00000264932
19	9237435	A	G	G	rs10407484&COSM1129635	0.00831917	TRUE	0.2984	0.3437	synonymous_variant	OR7G3	ENST00000305444
8	27369334	A	G,C	G	rs7816586	0.00841767	TRUE	0.5498	0.5952	intron_variant	EPHX2	ENST00000521400
3	62631553	G	T	T	rs4588354	0.00843263	TRUE	0.7272	0.7688	intron_variant	CADPS	ENST00000383710
2	152580815	C	G	G	rs35686968	0.00847721	TRUE	0.0207	0.0375	missense_variant	NEB	ENST00000397345
16	74706349	T	C	C	rs9783779	0.00850979	TRUE	0.1605	0.1276	3_prime_UTR_variant	MLKL	ENST00000308807
										downstream_gene_variant	RP11-144N1.1	ENST00000575258
6	36185681	G	C	C	rs12525283	0.00856066	TRUE	0.1924	0.2322	intron_variant	BRPF3	ENST00000357641
5	10282286	G	T,A	A	rs183391949	0.00857249	FALSE	0.006	0.001	intron_variant	CMBL	ENST00000296658
10	14976414	G	A	A	rs7076862	0.00859022	TRUE	0.3928	0.3468	synonymous_variant	DCLRE1C	ENST00000378278
6	28358893	T	C	C	rs2232434	0.00859499	TRUE	0.0634	0.0424	missense_variant	ZSCAN12	ENST00000361028
1	240939391	C	T	T	rs12757054	0.00860845	TRUE	0.0988	0.0726	3_prime_UTR_variant	RGS7	ENST00000366565
										upstream_gene_variant	PRKRIRP8	ENST00000447914
1	24077451	C	T	T	rs2235541	0.00863274	TRUE	0.1123	0.0846	missense_variant	TCEB3	ENST00000418390
14	91123575	T	C	C	rs3742660	0.00868113	TRUE	0.8501	0.8821	synonymous_variant	TTC7B	ENST00000328459
3	121363680	C	T	T	rs34440810	0.00869303	TRUE	0.1686	0.1348	synonymous_variant	HCLS1	ENST00000314583
6	157743741	T	C	C	rs187769654	0.00882308	TRUE	0.006	0.0173	upstream_gene_variant	RP5-933K21.3	ENST00000603032
										missense_variant	TMEM242	ENST00000400788
1	111441829	C	T	T	rs1803259	0.00883334	TRUE	0.7994	0.7596	3_prime_UTR_variant	CD53	ENST00000271324
3	121413239	T	G	G	rs75383249	0.00894804	TRUE	0.0079	0.0019	missense_variant	GOLGB1	ENST00000393667
9	90503451	G	A	A	rs11142017	0.00906565	TRUE	0.4744	0.5223	missense_variant	SPATA31E1	ENST00000325643
1	184675814	G	A	A	rs1062994	0.00916475	TRUE	0.3691	0.4152	synonymous_variant	EDEM3	ENST00000318130
6	51921513	C	T	T	rs142896856&COSM1568320&COSM1568321	0.0091721	FALSE	0.0059	0.001	missense_variant	PKHD1	ENST00000371117
										downstream_gene_variant	AL590391.1	ENST00000408630
1	89652071	T	C	C	-	0.00917372	TRUE	0.4536	0.5013	missense_variant	GBP4	ENST00000355754
8	37605507	A	G	G	-	0.00919663	FALSE	0.0058	0.001	non_coding_transcript_exon_variant	RP11-863K10.4	ENST00000453751
										intron_variant	ERLIN2	ENST00000276461
18	54291538	G	T	T	rs116949027	0.00921388	FALSE	0.0059	0.001	missense_variant	TXNL1	ENST00000217515
8	37605215	T	C	C	rs193126107	0.0092197	FALSE	0.0058	0.001	non_coding_transcript_exon_variant	RP11-863K10.4	ENST00000453751
										intron_variant	ERLIN2	ENST00000276461
10	61828814	T	C	C	rs148549519	0.00924284	FALSE	0.0058	0.001	missense_variant	ANK3	ENST00000280772
6	126329589	A	G	G	rs146575767	0.00926467	FALSE	0.0059	0.001	missense_variant	TRMT11	ENST00000334379
4	15713446	C	T	T	rs2302463&COSM149653	0.00928117	TRUE	0.0383	0.0226	synonymous_variant	BST1	ENST00000265016
7	102604045	C	T	T	rs75323828	0.00928532	FALSE	0.0059	0.001	missense_variant	FBXL13	ENST00000313221
1	89652097	C	T	T	rs1142886	0.00928812	TRUE	0.4528	0.5	missense_variant	GBP4	ENST00000355754
6	31935750	G	A	A	rs106287	0.00930315	TRUE	0.024	0.0418	missense_variant	SKIV2L	ENST00000375394
										downstream_gene_variant	DXO	ENST00000375349
										upstream_gene_variant	STK19	ENST00000375333
4	71668705	C	G	G	rs200222885	0.00931264	FALSE	0.0058	0.001	splice_region_variant	RUFY3	ENST00000381006
2	179563606	C	A	A	rs111671438	0.00934223	TRUE	0.0079	0.0019	missense_variant	TTN	ENST00000589042
10	105176350	C	T	T	rs151091903	0.0093494	TRUE	0.0078	0.0019	missense_variant	PDCD11	ENST00000369797
14	67671482	C	CT	CT	rs151256654	0.00936256	TRUE	0.038	0.0224	downstream_gene_variant	RP11-125H8.1	ENST00000553618
										frameshift_variant	FAM71D	ENST00000311864
9	127177161	A	G	G	rs4574	0.00938337	TRUE	0.408	0.4554	missense_variant	PSMB7	ENST00000259457
3	167184878	T	C	C	rs9841174	0.00941784	TRUE	0.3376	0.3833	missense_variant	SERPINI2	ENST00000476257
7	146805369	C	T	T	rs142984073&COSM452557	0.00949803	FALSE	0.0059	0.001	synonymous_variant	CNTNAP2	ENST00000361727
18	51820209	T	C	C	rs3218786	0.00950061	TRUE	0.0416	0.0251	missense_variant	POLI	ENST00000579534
9	125143973	C	A	A	rs5789&CM071954	0.00952693	TRUE	0.0443	0.0274	missense_variant	PTGS1	ENST00000362012
										downstream_gene_variant	AL162424.1	ENST00000600713
14	67671485	A	T	T	rs55981040	0.00957632	TRUE	0.038	0.0226	downstream_gene_variant	RP11-125H8.1	ENST00000553618
										synonymous_variant	FAM71D	ENST00000311864
12	101017445	T	C	C	rs1469385	0.00959584	TRUE	0.7701	0.729	synonymous_variant	GAS2L3	ENST00000539410
20	37621052	T	C	C	rs36053162	0.00961917	TRUE	0.0312	0.0507	missense_variant	DHX35	ENST00000252011
18	61650865	G	A	A	rs11537989	0.00964272	TRUE	0.3041	0.3481	synonymous_variant	SERPINB8	ENST00000397985
19	9213079	A	C	C	rs4804401	0.00970774	TRUE	0.3745	0.3298	missense_variant	OR7G2	ENST00000305456
15	44900675	C	T	T	rs36014111	0.0098861	TRUE	0.0375	0.0587	synonymous_variant	SPG11	ENST00000261866
5	233734	C	G	G	rs1041949	0.00992387	TRUE	0.1533	0.1213	synonymous_variant	SDHA	ENST00000264932
6	26390963	C	T	T	rs41266835	0.00995102	TRUE	0.1399	0.1097	intron_variant	BTN2A2	ENST00000356709
8	95853708	G	A	A	rs11996455	0.00996448	TRUE	0.4375	0.4846	intron_variant	INTS8	ENST00000523731
14	88477413	C	T	T	rs6574978	0.0100417	TRUE	0.6542	0.6978	synonymous_variant	GPR65	ENST00000267549
										intron_variant	RP11-300J18.2	ENST00000554433
11	43472746	C	T	T	rs11551137	0.0101329	TRUE	0.117	0.0888	synonymous_variant	TTC17	ENST00000039989
1	248756167	C	G	G	rs61732484	0.01015	TRUE	0.001	0.0079	downstream_gene_variant	Y_RNA	ENST00000364732
										missense_variant	OR2T10	ENST00000330500
22	30367014	A	T	T	rs16988135	0.010342	TRUE	0.1412	0.1755	5_prime_UTR_variant	MTMR3	ENST00000401950
5	175812257	G	A	A	rs35916027	0.0103623	TRUE	0.001	0.0077	missense_variant	NOP16	ENST00000510123
										downstream_gene_variant	ARL10	ENST00000310389
										upstream_gene_variant	HIGD2A	ENST00000274787
1	248756411	T	A	A	rs28733753	0.0104092	TRUE	0.001	0.0078	downstream_gene_variant	Y_RNA	ENST00000364732
										missense_variant	OR2T10	ENST00000330500
3	97194242	C	T	T	rs16838751	0.0104416	TRUE	0.0763	0.1036	synonymous_variant	EPHA6	ENST00000389672
9	32459450	T	G	G	rs3205166	0.0104479	TRUE	0.3917	0.3471	synonymous_variant	DDX58	ENST00000379883
										downstream_gene_variant	ACO1	ENST00000309951
6	31129642	A	C,G	C	rs2073722	0.0104493	TRUE	0.7129	0.7497	downstream_gene_variant	POU5F1	ENST00000259915
										synonymous_variant	TCF19	ENST00000376257
										upstream_gene_variant	CCHCR1	ENST00000396268
8	113842039	G	A	A	rs10106945	0.010467	TRUE	0.7435	0.7832	intron_variant	CSMD3	ENST00000297405
12	102069077	A	G	G	rs764291	0.0104671	TRUE	0.2707	0.3133	synonymous_variant	MYBPC1	ENST00000452455
6	31132656	T	C	C	rs9263795	0.010512	TRUE	0.0809	0.1084	intron_variant	POU5F1	ENST00000259915
										downstream_gene_variant	TCF19	ENST00000376257
13	113739226	T	C	C	rs2281723	0.0105775	TRUE	0.0556	0.0795	synonymous_variant	MCF2L	ENST00000535094
6	150004779	A	G	G	rs3798761	0.0106062	TRUE	0.3899	0.3453	synonymous_variant	LATS1	ENST00000543571
19	49520372	A	T	T	rs3752210	0.0106297	TRUE	0.5382	0.5845	downstream_gene_variant	RUVBL2	ENST00000595090
										upstream_gene_variant	LHB	ENST00000221421
										downstream_gene_variant	CTB-60B18.10	ENST00000600007
11	100863096	A	G	G	rs515552	0.0106914	TRUE	0.1745	0.2112	synonymous_variant	TMEM133	ENST00000303130
										downstream_gene_variant	ARHGAP42	ENST00000298815
17	21319792	G	A	A	rs148164273	0.0107487	TRUE	0.014	0.0055	missense_variant	KCNJ12	ENST00000583088
13	28155529	A	T	T	rs78036110	0.0107529	TRUE	0	0.0054	missense_variant	LNX2	ENST00000316334
1	150958836	A	G	G	rs267733	0.0107623	TRUE	0.1365	0.1704	missense_variant	ANXA9	ENST00000368947
6	26124634	C	T	T	rs4645	0.0107995	TRUE	0.1976	0.2362	upstream_gene_variant	HIST1H2BC	ENST00000314332
										synonymous_variant	HIST1H2AC	ENST00000602637
19	2878015	G	A	A	rs143860844	0.0108607	TRUE	0	0.0059	upstream_gene_variant	AC006130.4	ENST00000586202
										synonymous_variant	ZNF556	ENST00000307635
5	146619206	G	C	C	rs4705132	0.0109838	TRUE	0.5197	0.5655	synonymous_variant	STK32A	ENST00000397936
										upstream_gene_variant	CTC-255N20.1	ENST00000504297
6	130154686	A	G	G	rs4629709	0.0110034	TRUE	0.8483	0.8133	missense_variant	TMEM244	ENST00000438392
19	49497155	A	G	G	rs3764618	0.011011	TRUE	0.0609	0.0855	5_prime_UTR_variant	RUVBL2	ENST00000595090
										upstream_gene_variant	GYS1	ENST00000323798
7	129938598	G	T	T	rs34587586	0.0110985	TRUE	0.363	0.4077	missense_variant	CPA4	ENST00000222482
10	124459248	G	T	T	rs41448048	0.0111187	TRUE	0.0206	0.0367	missense_variant	C10orf120	ENST00000329446
10	99410790	T	C	C	rs7915721&COSM1127960&COSM1127962	0.0111333	TRUE	0.2614	0.2219	synonymous_variant	PI4K2A	ENST00000370649
										synonymous_variant	PI4K2A	ENST00000370631
7	47546466	G	A	A	rs73095186	0.0111363	TRUE	0.1719	0.2091	intron_variant	TNS3	ENST00000398879
1	171168584	C	T	T	rs2020862&CM033900&COSM146682	0.0111734	TRUE	0.278	0.3206	missense_variant	FMO2	ENST00000441535
										non_coding_transcript_exon_variant	RP1-127D3.4	ENST00000422841
5	82648977	T	G	G	rs1056503	0.0111809	TRUE	0.0843	0.1125	synonymous_variant	XRCC4	ENST00000511817
17	78363847	G	A	A	rs3185057&COSM1387121&COSM1387122	0.0111945	TRUE	0.0984	0.0729	synonymous_variant	RNF213	ENST00000582970
										intron_variant	CTD-2047H16.4	ENST00000575034
6	117114025	G	A	A	rs6901250&COSM150166	0.0112066	TRUE	0.2754	0.3178	synonymous_variant	GPRC6A	ENST00000310357
5	177574901	C	G	G	rs7380934	0.0112898	TRUE	0.7534	0.7122	downstream_gene_variant	NHP2	ENST00000274606
										intron_variant	RMND5B	ENST00000515098
6	28402260	T	C	C	rs17315648&COSM150065	0.0113174	TRUE	0.0634	0.043	synonymous_variant	ZSCAN23	ENST00000289788
1	183852914	G	C	C	rs10797919	0.0113182	TRUE	0.4266	0.4726	splice_region_variant	RGL1	ENST00000304685
1	205589574	C	T	T	rs1064406	0.0113249	TRUE	0.0695	0.0952	synonymous_variant	ELK4	ENST00000357992
4	76811175	G	T,A	T	rs28436183	0.0113545	TRUE	0.1543	0.1897	missense_variant	PPEF2	ENST00000286719
6	29342825	G	A	A	rs3749970&COSM451128	0.0114349	TRUE	0.4361	0.4818	synonymous_variant	OR12D3	ENST00000396806
										intron_variant	OR5V1	ENST00000377154
1	89652090	T	G	G	rs1142888	0.011446	TRUE	0.4537	0.4997	missense_variant	GBP4	ENST00000355754
1	89652088	C	G	G	rs1142889&COSM146557	0.0114804	TRUE	0.4538	0.5	missense_variant	GBP4	ENST00000355754
5	140531099	G	A	A	rs115507686	0.0114811	TRUE	0.0196	0.0092	upstream_gene_variant	PCDHB17	ENST00000539533
										missense_variant	PCDHB6	ENST00000231136
1	89652078	A	T	T	rs608339	0.0115037	TRUE	0.4548	0.5006	missense_variant	GBP4	ENST00000355754
1	89652094	G	A	A	rs1142887	0.0115061	TRUE	0.4538	0.5	synonymous_variant	GBP4	ENST00000355754
17	72691928	T	C	C	rs2034310&COSM1385797&COSM1385796	0.0115466	TRUE	0.8038	0.8387	missense_variant	CD300LF	ENST00000326165
8	30999122	C	T	T	rs3024239	0.0115617	TRUE	0.5088	0.463	splice_region_variant	WRN	ENST00000298139
1	17030544	C	T	T	rs202100868	0.0116544	TRUE	0.0437	0.0652	non_coding_transcript_exon_variant	ESPNP	ENST00000270691
3	44286015	C	G	G	rs17646517	0.0116593	TRUE	0.0343	0.0198	missense_variant	TOPAZ1	ENST00000309765
15	40265799	A	G	G	rs2307105	0.0116701	TRUE	0.9511	0.9684	missense_variant	EIF2AK4	ENST00000263791
3	184046470	C	T	T	rs2230571&COSM1179814	0.0117576	TRUE	0.2734	0.234	downstream_gene_variant	SNORD66	ENST00000390856
										synonymous_variant	EIF4G1	ENST00000424196
12	49523485	G	A	A	rs147263503	0.0119989	FALSE	0.0049	0.0006	synonymous_variant	TUBA1B	ENST00000336023
										downstream_gene_variant	Y_RNA	ENST00000363439
										intron_variant	RP11-386G11.10	ENST00000547387
3	186015283	A	G	G	rs3819860	0.0120275	TRUE	0.6344	0.5897	intron_variant	DGKG	ENST00000265022
8	102731570	C	T	T	rs138595768	0.0121571	FALSE	0.0049	0.0006	synonymous_variant	NCALD	ENST00000395923
8	27373865	G	A	A	rs751141&CM033770	0.0121738	TRUE	0.0812	0.1086	missense_variant	EPHX2	ENST00000521400
4	77305346	A	G	G	rs17001890	0.0122204	TRUE	0.23	0.27	synonymous_variant	CCDC158	ENST00000388914
16	31193942	C	A	A	rs741810&COSM1377614	0.0122289	TRUE	0.296	0.3386	non_coding_transcript_exon_variant	RP11-388M20.6	ENST00000564743
										synonymous_variant	FUS	ENST00000254108
3	3067850	A	G	G	rs7629924	0.012283	TRUE	0.0763	0.1027	synonymous_variant	CNTN4	ENST00000397461
9	21441092	GA	G	G	rs28383795	0.0123375	TRUE	0.006	0.0163	3_prime_UTR_variant	IFNA1	ENST00000276927
3	121500697	G	A	A	rs11920543&COSM1579592	0.01235	TRUE	0.0157	0.0068	missense_variant	IQCB1	ENST00000310864
12	105546172	G	A	A	rs1663564	0.0123586	TRUE	0.8821	0.9097	missense_variant	KIAA1033	ENST00000332180
3	111821782	A	G	G	rs149820783	0.0123953	TRUE	0.0069	0.0016	synonymous_variant	C3orf52	ENST00000431717
1	151315287	G	C	C	rs2233854	0.0124312	TRUE	0.1529	0.1875	upstream_gene_variant	RP11-126K1.6	ENST00000455503
										downstream_gene_variant	RP11-126K1.8	ENST00000422153
										missense_variant	RFX5	ENST00000290524
3	167167186	T	A	A	rs6770577	0.0124968	TRUE	0.3481	0.3925	synonymous_variant	SERPINI2	ENST00000476257
17	6979179	A	G	G	rs364569	0.0124976	TRUE	0.2959	0.3383	synonymous_variant	CLEC10A	ENST00000254868
2	170060603	T	C	C	rs17848169	0.0124986	TRUE	0.057	0.0383	missense_variant	LRP2	ENST00000263816
8	2071174	T	C	C	rs17854780	0.0125149	TRUE	0.1037	0.1336	missense_variant	MYOM2	ENST00000262113
1	155230131	C	T	T	rs1142287	0.012527	TRUE	0.2276	0.2677	synonymous_variant	SCAMP3	ENST00000302631
										upstream_gene_variant	FAM189B	ENST00000361361
										downstream_gene_variant	CLK2	ENST00000361168
19	44335502	T	C	C	rs112763815	0.0125453	TRUE	0.0098	0.0029	5_prime_UTR_variant	ZNF283	ENST00000324461
9	107380414	C	A	A	rs2900373	0.0125691	TRUE	0.2343	0.1972	missense_variant	OR13C9	ENST00000259362
12	57883193	C	T	T	rs183195960	0.0126459	TRUE	0.0069	0.0016	intron_variant	MARS	ENST00000262027
17	61498500	C	T	T	rs117474655	0.0127033	TRUE	0.037	0.0223	synonymous_variant	TANC2	ENST00000424789
										intron_variant	RP11-269G24.3	ENST00000583552
9	107457532	C	T	T	rs10761073	0.0127235	TRUE	0.5695	0.5246	missense_variant	OR13D1	ENST00000318763
2	36704144	C	T	T	rs848547	0.012745	TRUE	0.5432	0.4981	synonymous_variant	CRIM1	ENST00000280527
10	26825026	C	T	T	rs144153688&COSM127332	0.012791	TRUE	0.0069	0.0016	synonymous_variant	APBB1IP	ENST00000376236
9	114411891	C	T	T	rs1322259	0.0127946	TRUE	0.0441	0.0275	intron_variant	DNAJC25-GNG10	ENST00000374294
										synonymous_variant	DNAJC25	ENST00000313525
1	89652087	C	T	T	rs1142890&COSM146556	0.0128738	TRUE	0.455	0.5003	missense_variant	GBP4	ENST00000355754
1	1246004	A	G	G	rs2296474	0.0129484	TRUE	0.9861	0.972	upstream_gene_variant	ACAP3	ENST00000354700
										downstream_gene_variant	CPSF3L	ENST00000540437
										intron_variant	PUSL1	ENST00000379031
19	2834808	T	C	C	rs8102063	0.0129579	TRUE	0.4463	0.4911	synonymous_variant	ZNF554	ENST00000317243
1	225611661	C	T	T	rs1056607	0.0130056	TRUE	0.6869	0.7276	synonymous_variant	LBR	ENST00000338179
16	30536918	C	G	G	rs10871453	0.0130293	TRUE	0.385	0.4297	downstream_gene_variant	ZNF747	ENST00000569360
										downstream_gene_variant	ZNF747	ENST00000252799
										missense_variant	ZNF768	ENST00000380412
										downstream_gene_variant	ITGAL	ENST00000356798
9	21481556	T	G	G	rs1125488	0.0130476	TRUE	0.092	0.0681	missense_variant	IFNE	ENST00000448696
										intron_variant	MIR31HG	ENST00000304425
2	31135184	G	T	T	rs2288101	0.0130992	TRUE	0.2175	0.2563	missense_variant	GALNT14	ENST00000324589
6	160207049	T	C	C	rs2273828	0.0131269	TRUE	0.5533	0.5983	upstream_gene_variant	MRPL18	ENST00000367034
										intron_variant	TCP1	ENST00000321394
										upstream_gene_variant	SNORA29	ENST00000384183
9	97380043	G	A	A	rs8192689	0.0131272	TRUE	0.3077	0.3505	splice_region_variant	FBP1	ENST00000415431
11	12379949	C	T	T	rs34898047	0.0132628	TRUE	0.0224	0.0112	missense_variant	MICALCL	ENST00000256186
8	124664873	A	G	G	rs7387792	0.0132698	TRUE	0.8313	0.8633	intron_variant	CTD-2552K11.2	ENST00000524355
										synonymous_variant	KLHL38	ENST00000325995
11	124121199	G	C	C	rs4268525	0.0133149	TRUE	0.5843	0.5397	splice_donor_variant	OR8G1	ENST00000341493
18	66504351	G	A	A	rs637051	0.0133194	TRUE	0.3926	0.4367	synonymous_variant	CCDC102B	ENST00000360242
10	91066769	C	A	A	rs1727	0.0134047	TRUE	0.699	0.7388	missense_variant	IFIT2	ENST00000371826
19	42930721	G	A	A	rs34996020	0.0134287	TRUE	0.0127	0.0048	missense_variant	LIPE	ENST00000244289
										downstream_gene_variant	CXCL17	ENST00000601181
										upstream_gene_variant	CTB-50E14.4	ENST00000596781
										intron_variant	LIPE-AS1	ENST00000457234
19	21910621	A	G	G	-	0.013482	TRUE	0.0414	0.0256	synonymous_variant	ZNF100	ENST00000358296
12	51685831	T	C	C	rs3210837	0.0135527	TRUE	0.8915	0.8612	synonymous_variant	BIN2	ENST00000267012
11	60107470	C	A	A	rs2289612	0.0135592	TRUE	0.4396	0.4844	intron_variant	MS4A6E	ENST00000300182
19	10745764	T	C	C	rs2163832	0.0135827	TRUE	0.6848	0.6423	intron_variant	SLC44A2	ENST00000335757
12	52200742	C	A	A	rs60637	0.0136036	TRUE	0.7836	0.745	downstream_gene_variant	RP11-923I11.3	ENST00000565518
										upstream_gene_variant	AC068987.1	ENST00000599343
										synonymous_variant	SCN8A	ENST00000354534
11	20089792	G	C	C	rs1442711	0.0136053	TRUE	0.1569	0.1911	intron_variant	NAV2	ENST00000396087
17	11725337	C	T	T	rs117790039	0.0136285	TRUE	0.0303	0.0483	synonymous_variant	DNAH9	ENST00000262442
10	50098740	T	A	A	rs41283285	0.0136515	TRUE	0.0332	0.052	synonymous_variant	WDFY4	ENST00000325239
										intron_variant	RP11-523O18.7	ENST00000430438
13	46137837	T	C	C	rs3014917	0.013858	TRUE	0.3809	0.4248	intron_variant	FAM194B	ENST00000298738
16	19020634	A	G	G	rs151053735	0.0138941	TRUE	0.0068	0.0016	upstream_gene_variant	RNU6-1340P	ENST00000384438
										missense_variant	TMC7	ENST00000304381
14	103440473	G	C,A	C	rs8009219	0.0139818	TRUE	0.6169	0.6592	synonymous_variant	CDC42BPB	ENST00000361246
14	103167676	A	G	G	rs76641521	0.0140553	FALSE	0.004	0.0003	intron_variant	RCOR1	ENST00000262241
9	115600848	T	C	C	rs7023478	0.0141338	TRUE	0.9795	0.9638	synonymous_variant	SNX30	ENST00000374232
7	141539188	G	A	A	rs145487049	0.0142502	FALSE	0.004	0.0003	synonymous_variant	PRSS37	ENST00000350549
12	55641937	C	T	T	rs149466222	0.0142553	FALSE	0.004	0.0003	missense_variant	OR6C74	ENST00000343870
2	37375932	G	A	A	rs2270414	0.014272	TRUE	0.4551	0.4997	non_coding_transcript_exon_variant	AC007899.3	ENST00000412776
										intron_variant	EIF2AK2	ENST00000233057
6	57013057	G	T	T	rs142125848	0.0142812	FALSE	0.004	0.0003	intron_variant	RP11-203B9.4	ENST00000416069
										missense_variant	ZNF451	ENST00000370706
14	62462794	C	G	G	rs200597370	0.0143734	FALSE	0.003	0	synonymous_variant	SYT16	ENST00000430451
3	3067853	G	A	A	rs7639977	0.0143797	TRUE	0.0762	0.1024	synonymous_variant	CNTN4	ENST00000397461
7	38813711	C	T	T	rs976350	0.0143799	FALSE	0.989	0.9961	splice_region_variant	VPS41	ENST00000310301
19	38385150	TC	T	T	TMP_ESP_19_38385151_38385151	0.0143977	FALSE	0.004	0.0003	frameshift_variant	WDR87	ENST00000303868
2	73651651	A	G	G	-	0.0144597	FALSE	0.003	0	synonymous_variant	ALMS1	ENST00000264448
10	51555807	A	G	G	rs200303971	0.0144851	FALSE	0.003	0	missense_variant	MSMB	ENST00000358559
5	137475717	C	T	T	rs367744614	0.0144905	FALSE	0.004	0.0003	3_prime_UTR_variant	BRD8	ENST00000254900
										upstream_gene_variant	NME5	ENST00000265191
2	206592695	T	C	C	rs849526	0.0145418	TRUE	0.5306	0.5749	synonymous_variant	NRP2	ENST00000360409
2	113514026	T	C	C	rs34358218	0.0145434	FALSE	0.004	0.0003	missense_variant	CKAP2L	ENST00000302450
10	15590517	G	A	A	rs202032542	0.0146024	FALSE	0.003	0	synonymous_variant	ITGA8	ENST00000378076
2	206631496	G	GT	GT	TMP_ESP_2_206631497_206631496	0.0146111	TRUE	0.0147	0.0061	intron_variant	NRP2	ENST00000360409
										upstream_gene_variant	AC007362.3	ENST00000596616
10	124746478	G	C	C	rs182903832	0.0146136	FALSE	0.004	0.0003	missense_variant	PSTK	ENST00000368887
										downstream_gene_variant	IKZF5	ENST00000368886
9	80881659	G	A	A	rs180973636	0.0146178	FALSE	0.003	0	missense_variant	CEP78	ENST00000376597
1	158517226	C	T	T	rs146992928	0.0146197	FALSE	0.003	0	missense_variant	OR6Y1	ENST00000302617
16	74695079	G	T	T	rs8058922	0.0146675	TRUE	0.6326	0.6747	missense_variant	RFWD3	ENST00000361070
6	49421340	T	C	C	-	0.0146922	FALSE	0.003	0	synonymous_variant	MUT	ENST00000274813
5	70763220	T	G	G	rs186106001	0.0147028	FALSE	0.003	0	synonymous_variant	BDP1	ENST00000358731
17	6381939	G	A	A	rs938288	0.0147139	TRUE	0.6079	0.6512	synonymous_variant	PITPNM3	ENST00000262483
6	112506481	C	T	T	rs147069572	0.014714	FALSE	0.0039	0.0003	synonymous_variant	LAMA4	ENST00000230538
4	39217779	C	T	T	rs199765304	0.0147406	FALSE	0.0039	0.0003	synonymous_variant	WDR19	ENST00000399820
2	48952827	C	T	T	rs140788691	0.0147641	FALSE	0.0039	0.0003	missense_variant	LHCGR	ENST00000294954
3	14862262	G	A	A	rs182441976	0.0147703	FALSE	0.0029	0	missense_variant	FGD5	ENST00000285046
14	93263878	C	T	T	rs140027628	0.0147719	FALSE	0.0029	0	synonymous_variant	GOLGA5	ENST00000163416
4	1705403	T	C	C	rs140082881	0.0147781	TRUE	0.0146	0.0061	synonymous_variant	SLBP	ENST00000489418
14	55604768	T	C	C	rs188973411	0.0147948	FALSE	0.0029	0	synonymous_variant	LGALS3	ENST00000254301
9	88576924	A	G	G	rs199548318	0.0147958	FALSE	0.003	0	splice_region_variant	NAA35	ENST00000361671
16	74725282	C	T	T	rs35430251	0.0148101	TRUE	0.0146	0.0285	synonymous_variant	MLKL	ENST00000308807
17	29162638	A	G	G	rs367902269	0.0148193	FALSE	0.003	0	intron_variant	CTD-2349P21.11	ENST00000580873
										downstream_gene_variant	CTD-2349P21.1	ENST00000490847
										synonymous_variant	ATAD5	ENST00000321990
12	100598818	A	G	G	rs149793338	0.0148447	FALSE	0.0039	0.0003	missense_variant	ACTR6	ENST00000188312
5	156514243	C	T	T	rs138681649&COSM737073	0.0148492	FALSE	0.0039	0.0003	missense_variant	HAVCR2	ENST00000307851
1	78430391	G	A	A	rs34747341	0.0148605	FALSE	0.0029	0	synonymous_variant	FUBP1	ENST00000370768
4	80328891	C	T	T	rs147498656	0.0148605	FALSE	0.0029	0	missense_variant	GK2	ENST00000358842
5	71524163	A	T	T	rs10942927	0.0148729	TRUE	0.3366	0.3793	synonymous_variant	MRPS27	ENST00000261413
19	57066188	C	T	T	rs141469205	0.0148819	FALSE	0.0029	0	synonymous_variant	ZFP28	ENST00000301318
										intron_variant	AC007228.11	ENST00000596587
3	52441480	C	T	T	rs369277958	0.0148819	FALSE	0.0029	0	upstream_gene_variant	PHF7	ENST00000327906
										splice_region_variant	BAP1	ENST00000460680
2	179585257	G	C	C	rs72648972	0.0148933	FALSE	0.004	0.0003	missense_variant	TTN	ENST00000589042
										upstream_gene_variant	RP11-171I2.1	ENST00000590024
12	18891318	G	A	A	rs117330813&COSM159745	0.0149196	TRUE	0.0146	0.0061	downstream_gene_variant	RP11-361I14.2	ENST00000536931
										missense_variant	CAPZA3	ENST00000317658
										upstream_gene_variant	PLCZ1	ENST00000266505
1	160607144	G	A	A	rs202083103	0.014925	FALSE	0.0029	0	synonymous_variant	SLAMF1	ENST00000302035
2	179449186	G	A	A	rs72646861	0.01493	FALSE	0.0039	0.0003	downstream_gene_variant	RP11-171I2.2	ENST00000603521
										missense_variant	TTN	ENST00000589042
										intron_variant	TTN-AS1	ENST00000419746
2	105708941	G	A	A	rs116793449&COSM136267	0.0149372	TRUE	0.0107	0.0039	downstream_gene_variant	AC104655.2	ENST00000449177
										missense_variant	MRPS9	ENST00000258455
14	23371383	G	A	A	-	0.0149478	FALSE	0.0029	0	intron_variant	RBM23	ENST00000359890
6	30675997	C	T	T	rs148637924	0.0149478	FALSE	0.0029	0	intron_variant	MDC1-AS1	ENST00000442150
										missense_variant	MDC1	ENST00000376406
2	179497025	A	G	G	rs16866423	0.0149557	FALSE	0.0039	0.0003	synonymous_variant	TTN	ENST00000589042
10	32575823	T	C	C	rs61315841	0.0149631	FALSE	0.003	0	downstream_gene_variant	RP11-166N17.3	ENST00000419441
										intron_variant	EPC1	ENST00000263062
11	58979891	C	T	T	rs199996617	0.0149817	FALSE	0.0039	0.0003	downstream_gene_variant	RN7SL42P	ENST00000579786
										missense_variant	MPEG1	ENST00000361050
										downstream_gene_variant	DTX4	ENST00000227451
11	57798503	C	T	T	rs75126969	0.0149841	FALSE	0.0039	0.0003	missense_variant	OR6Q1	ENST00000302622
										intron_variant	OR9Q1	ENST00000335397
										upstream_gene_variant	RNU6-899P	ENST00000363947
8	71039122	C	T	T	rs61754972	0.0149841	FALSE	0.0039	0.0003	missense_variant	NCOA2	ENST00000452400
9	130566923	C	T	T	rs76383149	0.0149841	FALSE	0.0039	0.0003	synonymous_variant	FPGS	ENST00000373247
3	39374394	C	T	T	rs200735175	0.014991	FALSE	0.0029	0	missense_variant	CCR8	ENST00000326306
										upstream_gene_variant	HNRNPA1P21	ENST00000424115
3	11831953	C	T	T	rs9267	0.014999	TRUE	0.3181	0.3603	3_prime_UTR_variant	TAMM41	ENST00000273037
9	139369408	CCAGA	TCAGA,C	TCAGA	-	0.0150018	FALSE	0.0029	0	missense_variant	SEC16A	ENST00000313050
4	38775794	A	G	G	rs11466657	0.0150055	TRUE	0.0168	0.0314	missense_variant	TLR10	ENST00000308973
9	72897441	G	A	A	rs142489701	0.015008	FALSE	0.0029	0	missense_variant	SMC5	ENST00000361138
16	29790864	G	A	A	rs235636	0.0150113	FALSE	0.9961	0.9997	missense_variant	ZG16	ENST00000400752
										upstream_gene_variant	AC009133.21	ENST00000572964
12	95604444	G	A	A	rs35478339	0.0150127	FALSE	0.0029	0	missense_variant	FGD6	ENST00000343958
2	167168093	C	T	T	rs6432901	0.0150316	TRUE	0.6141	0.6568	synonymous_variant	SCN9A	ENST00000409672
22	46746261	C	T	T	rs35772382	0.0150344	FALSE	0.0029	0	synonymous_variant	TRMU	ENST00000290846
7	149191167	C	T	T	rs200319297	0.0150344	FALSE	0.0029	0	splice_region_variant	ZNF746	ENST00000458143
14	59793732	G	A	A	rs200121362	0.015064	FALSE	0.003	0	intron_variant	DAAM1	ENST00000395125
5	135287016	G	A	A	-	0.0150748	FALSE	0.0029	0	missense_variant	LECT2	ENST00000274507
7	100675128	G	A	A	rs76440115	0.0150779	FALSE	0.0029	0	missense_variant	MUC17	ENST00000306151
13	95686961	A	G	G	rs200865691	0.0150932	FALSE	0.0039	0.0003	synonymous_variant	ABCC4	ENST00000376887
11	47698923	G	A	A	-	0.0150977	FALSE	0.0029	0	missense_variant	AGBL2	ENST00000525123
11	95712983	A	C	C	rs376166218	0.0150987	FALSE	0.0029	0	missense_variant	MAML2	ENST00000524717
1	120508137	C	T	T	rs370453906	0.0150997	FALSE	0.0029	0	synonymous_variant	NOTCH2	ENST00000256646
10	69793819	T	G	G	rs35224629	0.0151206	FALSE	0.0039	0.0003	synonymous_variant	HERC4	ENST00000395198
12	122745945	G	A	A	rs145366138	0.0151216	FALSE	0.0029	0	missense_variant	RP11-512M8.5	ENST00000535844
										missense_variant	VPS33A	ENST00000267199
13	29600040	C	A	A	rs73441370	0.0151216	FALSE	0.0029	0	missense_variant	MTUS2	ENST00000431530
10	113935379	T	C	C	rs10787428&CM067418	0.015124	TRUE	0.5723	0.6152	missense_variant	GPAM	ENST00000348367
5	131553428	T	TA	TA	rs3214098	0.0151314	TRUE	0.4359	0.4799	intron_variant	P4HA2	ENST00000401867
3	111780706	G	A	A	rs370856661	0.0151389	FALSE	0.003	0	synonymous_variant	TMPRSS7	ENST00000419127
5	96082129	G	A	A	rs141221172	0.0151435	FALSE	0.0029	0	splice_region_variant	CAST	ENST00000395812
										upstream_gene_variant	CTC-506B8.1	ENST00000502568
10	113920465	G	A	A	rs2277207	0.0151588	TRUE	0.5721	0.6153	synonymous_variant	GPAM	ENST00000348367
19	9067739	G	C	C	rs192277439	0.0151756	FALSE	0.0039	0.0003	synonymous_variant	MUC16	ENST00000397910
14	23608672	C	T	T	rs141119454	0.0151875	FALSE	0.0029	0	missense_variant	SLC7A8	ENST00000316902
19	5621414	G	A	A	rs201915085	0.0151875	FALSE	0.0029	0	upstream_gene_variant	SAFB	ENST00000588852
										splice_region_variant	SAFB2	ENST00000252542
18	32917570	G	A	A	rs142376346&COSM1157939	0.0152	FALSE	0.0039	0.0003	missense_variant	ZNF24	ENST00000261332
9	5720648	C	T	T	rs141426151	0.0152038	FALSE	0.003	0	synonymous_variant	KIAA1432	ENST00000414202
										upstream_gene_variant	RP11-207C16.4	ENST00000426764
2	233001274	C	T	T	rs202042951	0.0152095	FALSE	0.0029	0	synonymous_variant	DIS3L2	ENST00000325385
5	79034027	G	T	T	rs114117919	0.0152095	FALSE	0.0029	0	missense_variant	CMYA5	ENST00000446378
3	101540387	T	G	G	rs35598292	0.0152141	TRUE	0.06	0.0411	downstream_gene_variant	RP11-49I4.3	ENST00000490324
										missense_variant	NXPE3	ENST00000422132
13	25480295	C	T	T	rs75985315	0.0152308	FALSE	0.0029	0	synonymous_variant	CENPJ	ENST00000381884
12	110296499	C	T	T	-	0.0152316	FALSE	0.0029	0	missense_variant	GLTP	ENST00000318348
										downstream_gene_variant	RP1-7G5.5	ENST00000536310
17	29182208	C	T	T	rs201684026	0.0152752	FALSE	0.0029	0	intron_variant	CTD-2349P21.11	ENST00000580873
										missense_variant	ATAD5	ENST00000321990
5	66426143	G	A	A	rs55805554	0.0152759	FALSE	0.0029	0	synonymous_variant	MAST4	ENST00000403625
3	85935413	C	T	T	rs146378586&COSM308362&COSM308361	0.0152961	TRUE	0.0108	0.0039	synonymous_variant	CADM2	ENST00000405615
17	40612929	G	A	A	rs144263882	0.0152981	FALSE	0.0029	0	missense_variant	ATP6V0A1	ENST00000264649
2	98427581	A	G	G	rs199800444	0.015341	FALSE	0.0029	0	intron_variant	TMEM131	ENST00000186436
2	176043906	T	C	C	rs36089250	0.0153421	FALSE	0.0029	0	upstream_gene_variant	Y_RNA	ENST00000363251
										missense_variant	ATP5G3	ENST00000284727
20	23334735	G	A	A	rs34105430	0.0153421	FALSE	0.0029	0	upstream_gene_variant	AL096677.1	ENST00000596205
										downstream_gene_variant	RP3-322G13.5	ENST00000442440
										synonymous_variant	NXT1	ENST00000254998
										upstream_gene_variant	RP3-322G13.7	ENST00000442884
5	126168433	A	AGAG	AGAG	TMP_ESP_5_126168434_126168433	0.0153644	FALSE	0.0029	0	inframe_insertion	LMNB1	ENST00000261366
12	50524462	G	A	A	rs373121500&COSM1362217	0.015365	FALSE	0.0029	0	intron_variant	RP4-605O3.4	ENST00000548468
										missense_variant	CERS5	ENST00000317551
6	33173377	G	A	A	rs116067382	0.0153727	TRUE	0.0423	0.0267	upstream_gene_variant	RING1	ENST00000374656
										intron_variant	HSD17B8	ENST00000374662
										downstream_gene_variant	SLC39A7	ENST00000374677
										upstream_gene_variant	MIR219-1	ENST00000362166
										upstream_gene_variant	RXRB	ENST00000374685
6	33169392	G	C	C	rs35690712	0.0153779	TRUE	0.0422	0.0266	downstream_gene_variant	RNY4P10	ENST00000365571
										upstream_gene_variant	HSD17B8	ENST00000374662
										missense_variant	SLC39A7	ENST00000374677
										upstream_gene_variant	RXRB	ENST00000374685
19	5831525	G	A	A	rs201278961	0.0153869	FALSE	0.0029	0	missense_variant	FUT6	ENST00000318336
										downstream_gene_variant	NRTN	ENST00000303212
9	19341045	A	G	G	rs928128&COSM1461658	0.0153923	TRUE	0.2426	0.2061	synonymous_variant	DENND4C	ENST00000602925
5	139943329	C	CT	CT	-	0.0154085	FALSE	0.0029	0	splice_region_variant	APBB3	ENST00000354402
										upstream_gene_variant	SLC35A4	ENST00000514199
8	124664874	T	C	C	rs7386562	0.0154329	TRUE	0.831	0.8624	intron_variant	CTD-2552K11.2	ENST00000524355
										missense_variant	KLHL38	ENST00000325995
2	149247043	C	T	T	rs145475623&CM078321	0.0154544	FALSE	0.0029	0	missense_variant	MBD5	ENST00000407073
20	6100088	A	G	G	rs10373	0.0154608	TRUE	0.5088	0.5528	synonymous_variant	FERMT1	ENST00000217289
9	15666157	G	T	T	rs200852139	0.0154994	FALSE	0.0029	0	splice_region_variant	CCDC171	ENST00000380701
9	15971726	C	G	G	rs35120673	0.0155102	FALSE	0.0039	0.0003	missense_variant	CCDC171	ENST00000380701
6	160196343	A	G	G	rs25683	0.0155222	TRUE	0.5569	0.6001	missense_variant	ACAT2	ENST00000367048
										downstream_gene_variant	TCP1	ENST00000321394
										downstream_gene_variant	SNORA20	ENST00000384662
8	95877787	T	C	C	rs713113	0.0155473	TRUE	0.4961	0.5397	synonymous_variant	INTS8	ENST00000523731
1	52704789	C	G	G	rs147788994	0.0155773	TRUE	0.0078	0.0022	missense_variant	ZFYVE9	ENST00000287727
17	38173143	G	A	A	rs25645	0.0155928	TRUE	0.3417	0.3845	synonymous_variant	CSF3	ENST00000225474
										downstream_gene_variant	MED24	ENST00000394128
										upstream_gene_variant	RP11-387H17.6	ENST00000583462
2	98999895	C	G	G	rs144099488	0.0156595	FALSE	0.0029	0	missense_variant	CNGA3	ENST00000393504
6	36274153	C	T	T	rs12197079	0.0156624	TRUE	0.3057	0.2663	missense_variant	PNPLA1	ENST00000394571
17	76131070	G	A	A	rs12452890	0.0156687	TRUE	0.4569	0.5006	synonymous_variant	TMC8	ENST00000318430
11	73429885	G	T	T	rs61758773	0.0156722	TRUE	0.0078	0.0022	upstream_gene_variant	RP11-456I15.2	ENST00000538624
										synonymous_variant	RAB6A	ENST00000310653
21	18937758	A	G	G	rs437470	0.0157015	TRUE	0.1514	0.1218	synonymous_variant	CXADR	ENST00000284878
16	68597030	C	T	T	rs61746929	0.0157127	TRUE	0.0226	0.0118	missense_variant	ZFP90	ENST00000570495
4	39450118	A	G	G	rs146152443	0.0158966	TRUE	0.0098	0.0032	missense_variant	KLB	ENST00000257408
11	74347244	C	T	T	rs35745457	0.015933	TRUE	0.0187	0.009	splice_region_variant	POLD3	ENST00000263681
5	41195939	G	A	A	rs114609505	0.0159448	TRUE	0.001	0.0074	missense_variant	C6	ENST00000263413
18	67741117	G	A	A	rs1369292	0.0159469	TRUE	0.9122	0.9354	intron_variant	RTTN	ENST00000255674
8	2064000	T	C	C	rs117078021	0.0159872	TRUE	0.001	0.0075	intron_variant	MYOM2	ENST00000262113
12	1137048	C	A	A	rs144267759	0.0160246	TRUE	0.039	0.0243	5_prime_UTR_variant	ERC1	ENST00000397203
22	43227577	T	C	C	rs145915372	0.0160922	TRUE	0.0078	0.0022	synonymous_variant	ARFGAP3	ENST00000263245
4	178272608	G	A	A	rs139121668	0.0160922	TRUE	0.0078	0.0022	intron_variant	RP11-376O6.2	ENST00000506895
										missense_variant	NEIL3	ENST00000264596
6	149983216	G	A	A	rs3924871	0.0161679	TRUE	0.3887	0.3469	synonymous_variant	LATS1	ENST00000543571
7	21956405	G	A	A	rs1128250&COSM1449999	0.0162142	TRUE	0.2027	0.1689	synonymous_variant	CDCA7L	ENST00000406877
10	70051928	A	G	G	rs10823171	0.0162732	TRUE	0.8392	0.8055	synonymous_variant	PBLD	ENST00000358769
4	39254828	A	C	C	rs187546086&COSM1193133	0.0162893	TRUE	0.0128	0.0051	missense_variant	WDR19	ENST00000399820
7	81588636	G	A	A	rs1229502&COSM150319	0.0162913	TRUE	0.3323	0.2917	synonymous_variant	CACNA2D1	ENST00000356860
7	107834613	G	C	C	rs6958498	0.0163599	TRUE	0.7633	0.7992	missense_variant	NRCAM	ENST00000379028
1	116937809	A	G	G	rs77217304	0.0164551	TRUE	0.0175	0.0316	missense_variant	ATP1A1	ENST00000537345
5	68805616	G	A	A	rs35107257	0.0164619	TRUE	0.0244	0.0408	intron_variant	GUSBP3	ENST00000380759
										synonymous_variant	OCLN	ENST00000355237
11	20089944	T	C	C	rs1442710	0.0165438	TRUE	0.1673	0.2019	splice_region_variant	NAV2	ENST00000396087
19	53345321	T	G	G	rs8100893&COSM148725	0.0165512	TRUE	0.116	0.1459	synonymous_variant	ZNF468	ENST00000595646
12	47471439	G	A	A	rs2269828	0.0165639	TRUE	0.2896	0.3302	synonymous_variant	AMIGO2	ENST00000266581
										upstream_gene_variant	PCED1B	ENST00000546455
6	51612626	A	G	G	rs146519878&CM052349	0.0166159	TRUE	0.0079	0.0023	missense_variant	PKHD1	ENST00000371117
7	42088232	G	A	A	rs3898405	0.0166241	TRUE	0.0726	0.0976	synonymous_variant	GLI3	ENST00000395925
10	125798111	T	C	C	rs28375663&COSM1474443&COSM427207	0.0166322	TRUE	0.1559	0.1894	synonymous_variant	CHST15	ENST00000346248
14	23282449	C	T	T	rs1805059	0.0166882	TRUE	0.5712	0.6139	synonymous_variant	SLC7A7	ENST00000397532
										downstream_gene_variant	AL135998.1	ENST00000399979
11	94917672	T	C	C	rs17621683	0.0167021	TRUE	0.0127	0.0051	synonymous_variant	SESN3	ENST00000536441
6	41185474	G	A	A	rs9349180	0.0167828	TRUE	0.7627	0.7985	non_coding_transcript_exon_variant	TREML3P	ENST00000332842
3	190575590	A	G	G	rs75848819	0.0167829	TRUE	0.0334	0.02	synonymous_variant	GMNC	ENST00000442080
12	14976497	T	C	C	rs61920259	0.0168265	TRUE	0.0988	0.1269	synonymous_variant	C12orf60	ENST00000330828
										downstream_gene_variant	ART4	ENST00000228936
6	149953981	C	T	T	rs9800580	0.0168457	TRUE	0.3875	0.3454	downstream_gene_variant	Y_RNA	ENST00000384562
										synonymous_variant	KATNA1	ENST00000367411
2	107423188	G	A	A	rs1470591	0.0168792	TRUE	0.4325	0.4759	synonymous_variant	ST6GAL2	ENST00000409382
2	27596846	G	A	A	rs147116539	0.016926	TRUE	0.001	0.0077	downstream_gene_variant	ZNF513	ENST00000323703
										upstream_gene_variant	EIF2B4	ENST00000451130
										splice_region_variant	SNX17	ENST00000233575
6	160206631	T	C	C	rs3818299	0.0169401	TRUE	0.5553	0.5981	upstream_gene_variant	MRPL18	ENST00000367034
										intron_variant	TCP1	ENST00000321394
										non_coding_transcript_exon_variant	SNORA29	ENST00000384183
2	9985341	TC	T	T	rs3214586	0.017001	TRUE	0.1333	0.1648	splice_region_variant	TAF1B	ENST00000263663
1	248756474	A	G	G	rs28664620	0.0170409	TRUE	0.001	0.0078	downstream_gene_variant	Y_RNA	ENST00000364732
										missense_variant	OR2T10	ENST00000330500
10	70051808	G	GA	GA	rs11387118	0.0170647	TRUE	0.1182	0.1481	intron_variant	PBLD	ENST00000358769
17	7012079	C	T	T	rs2304978&COSM148172	0.0171078	TRUE	0.2726	0.3127	missense_variant	ASGR2	ENST00000380952
1	157514097	A	G	G	rs6679793	0.0171138	TRUE	0.7934	0.827	missense_variant	FCRL5	ENST00000361835
2	10915020	A	G	G	rs2969881	0.0171194	TRUE	0.3784	0.3374	upstream_gene_variant	RP11-791G15.2	ENST00000606907
										intron_variant	ATP6V1C2	ENST00000272238
6	31323203	A	G	G	rs1050823	0.0171452	TRUE	0.0512	0.0729	synonymous_variant	HLA-B	ENST00000412585
										upstream_gene_variant	XXbac-BPG248L24.12	ENST00000603274
1	155206167	C	T	T	rs2230288&CM910176	0.017149	TRUE	0.0059	0.0157	downstream_gene_variant	AL713999.1	ENST00000401290
										missense_variant	GBA	ENST00000327247
										downstream_gene_variant	MTX1P1	ENST00000440904
1	11126697	G	C	C	rs41274498	0.0171559	TRUE	0.0256	0.0141	upstream_gene_variant	RP4-635E18.7	ENST00000452378
										3_prime_UTR_variant	EXOSC10	ENST00000376936
10	96495161	G	A	A	rs41286884&COSM1349995&COSM77549	0.0171569	TRUE	0.0058	0.0156	missense_variant	CYP2C18	ENST00000285979
17	46988146	C	T	T	rs140349938	0.017299	TRUE	0.006	0.0013	intron_variant	UBE2Z	ENST00000360943
										upstream_gene_variant	SUMO2P17	ENST00000508743
4	68784774	T	C	C	rs353163&CM062589	0.0172995	TRUE	0.7185	0.6784	missense_variant	TMPRSS11A	ENST00000334830
										intron_variant	UBA6-AS1	ENST00000500538
1	160769690	G	A	A	rs35759983	0.0173325	TRUE	0	0.0051	missense_variant	LY9	ENST00000263285
4	89425507	G	A	A	rs141622783	0.0173356	TRUE	0	0.0051	downstream_gene_variant	RP11-466G12.3	ENST00000340589
										missense_variant	HERC5	ENST00000264350
10	116719498	T	C	C	rs62623677	0.0173986	TRUE	0.0402	0.0252	missense_variant	TRUB1	ENST00000298746
9	140262426	C	T	T	rs11533158&COSM1461395&COSM1461396	0.0175472	TRUE	0.6716	0.7117	missense_variant	EXD3	ENST00000340951
20	43835683	T	A	A	rs2233882	0.0175559	TRUE	0.1676	0.2016	5_prime_UTR_variant	SEMG1	ENST00000372781
9	72472831	C	T	T	rs10780682	0.0175668	TRUE	0.2875	0.328	synonymous_variant	C9orf135	ENST00000377197
4	4199634	A	T	T	rs2916414	0.017692	TRUE	0.7515	0.7133	missense_variant	OTOP1	ENST00000296358
9	97369151	G	A	A	rs1042144	0.0177111	TRUE	0.3041	0.345	synonymous_variant	FBP1	ENST00000415431
17	67304447	C	T	T	rs11544715&COSM1610687	0.0178813	TRUE	0.1144	0.1438	missense_variant	ABCA5	ENST00000392676
5	251541	A	G	G	rs77210621	0.0179908	TRUE	0.152	0.1226	synonymous_variant	SDHA	ENST00000264932
5	205565	G	A	A	rs10060089	0.0180021	TRUE	0.1514	0.122	synonymous_variant	CCDC127	ENST00000296824
6	2959513	C	T	T	rs2236277&COSM150035	0.0180437	TRUE	0.2892	0.3293	synonymous_variant	SERPINB6	ENST00000380520
6	159672455	C	T	T	rs294899	0.0180582	TRUE	0.6712	0.7107	synonymous_variant	FNDC1	ENST00000297267
6	24551664	T	C	C	rs807534	0.0180853	TRUE	0.1225	0.1526	missense_variant	KIAA0319	ENST00000378214
7	107822396	G	A	A	rs2142325	0.0181193	TRUE	0.7564	0.7918	intron_variant	NRCAM	ENST00000379028
14	102901023	G	A	A	rs45605932	0.0181374	TRUE	0.0907	0.0679	synonymous_variant	TECPR2	ENST00000359520
12	14976205	A	G	G	rs138256420	0.018149	TRUE	0.0059	0.0013	synonymous_variant	C12orf60	ENST00000330828
										downstream_gene_variant	ART4	ENST00000228936
17	4701019	C	T	T	rs2304975	0.0181773	TRUE	0.0897	0.0669	downstream_gene_variant	RP11-81A22.5	ENST00000571067
										synonymous_variant	PSMB6	ENST00000270586
7	99654642	G	A	A	rs141613498	0.0181837	TRUE	0.0059	0.0013	missense_variant	ZSCAN21	ENST00000292450
14	70989811	C	T	T	rs139422733	0.0181866	TRUE	0.0059	0.0013	stop_gained	ADAM20	ENST00000256389
										intron_variant	RP11-486O13.4	ENST00000556646
9	107361710	G	A	A	rs7856737	0.0182071	TRUE	0.2338	0.1985	5_prime_UTR_variant	OR13C5	ENST00000374779
19	9057408	A	G	G	rs1423051	0.0182271	TRUE	0.9055	0.9286	missense_variant	MUC16	ENST00000397910
11	65272125	C	G	G	rs111897520	0.0182821	TRUE	0.0058	0.0013	non_coding_transcript_exon_variant	MALAT1	ENST00000534336
19	56487603	A	G	G	rs306481	0.0183101	TRUE	0.5274	0.5701	missense_variant	NLRP8	ENST00000291971
7	48092257	C	A	A	rs142301868	0.0183434	TRUE	0.005	0.0139	intron_variant	C7orf57	ENST00000348904
3	121554147	G	A	A	rs113829843	0.0183684	TRUE	0.002	0.0091	synonymous_variant	EAF2	ENST00000273668
										upstream_gene_variant	IQCB1	ENST00000310864
20	1293247	C	T	T	rs2273959&COSM149124	0.0183865	TRUE	0.4763	0.5193	downstream_gene_variant	SNPH	ENST00000381873
										missense_variant	SDCBP2	ENST00000360779
1	21795388	A	G	G	rs1827293&COSM425331	0.0185011	TRUE	0.5877	0.5455	missense_variant	NBPF3	ENST00000318249
7	6189373	C	T	T	rs61732169	0.0185466	TRUE	0.0107	0.0223	missense_variant	USP42	ENST00000306177
16	2813636	G	C	C	rs72768765	0.0185503	TRUE	0.0019	0.0089	missense_variant	SRRM2	ENST00000301740
3	53899057	A	G	G	rs143904356	0.0185858	TRUE	0.0059	0.0013	upstream_gene_variant	RP11-884K10.7	ENST00000607783
										missense_variant	IL17RB	ENST00000288167
										downstream_gene_variant	ACTR8	ENST00000335754
2	44993542	A	G	G	rs343937	0.0186285	TRUE	0.1398	0.1716	intron_variant	CAMKMT	ENST00000378494
6	26413744	C	A	A	rs4712990	0.018679	TRUE	0.1309	0.104	missense_variant	BTN3A1	ENST00000289361
16	27246617	T	C	C	rs17856580	0.0187151	TRUE	0.1842	0.1528	missense_variant	NSMCE1	ENST00000361439
9	8486132	G	C	C	rs144111555	0.0187239	TRUE	0.0058	0.0013	synonymous_variant	PTPRD	ENST00000381196
9	137710837	C	T	T	rs11792181	0.0187792	TRUE	0.0234	0.0393	intron_variant	COL5A1	ENST00000371817
11	60669985	C	G	G	rs71488495	0.0187977	TRUE	0.006	0.0013	intron_variant	PRPF19	ENST00000227524
										upstream_gene_variant	RP11-881M11.2	ENST00000544421
12	95500727	C	G	G	rs7138545	0.0188255	TRUE	0.6529	0.6117	splice_region_variant	FGD6	ENST00000343958
13	49833462	T	C	C	rs149539333	0.0188384	TRUE	0.006	0.0013	intron_variant	CDADC1	ENST00000251108
1	246930564	G	C,A	C	rs7779	0.0188394	TRUE	0.0572	0.0795	missense_variant	SCCPDH	ENST00000366510
										downstream_gene_variant	KIF28P	ENST00000504864
8	2965294	G	C	C	rs190894161	0.0188934	TRUE	0	0.0054	missense_variant	CSMD1	ENST00000537824
1	207851611	A	G	G	rs2296158	0.0188974	TRUE	0.499	0.5416	missense_variant	CR1L	ENST00000508064
19	9046885	T	C	C	rs62118304	0.0189129	TRUE	0.0039	0.0122	synonymous_variant	MUC16	ENST00000397910
19	55494632	A	G	G	rs3745905	0.0189246	TRUE	0.0599	0.0415	synonymous_variant	NLRP2	ENST00000543010
17	7012073	G	T	T	rs2304980&COSM148170	0.0189585	TRUE	0.2732	0.3131	splice_region_variant	ASGR2	ENST00000380952
3	191093019	C	T	T	rs138153104	0.0189605	TRUE	0	0.0054	missense_variant	CCDC50	ENST00000392456
9	113212454	A	T	T	rs10817021	0.0189607	TRUE	0.1465	0.1784	missense_variant	SVEP1	ENST00000401783
5	93964808	T	C	C	rs182007762	0.0189903	TRUE	0.0118	0.0045	synonymous_variant	ANKRD32	ENST00000265140
3	46620760	T	G	G	rs2293025	0.0190891	TRUE	0.0166	0.0303	missense_variant	TDGF1	ENST00000296145
3	46620801	G	A	A	rs2293024	0.0190968	TRUE	0.0166	0.0303	synonymous_variant	TDGF1	ENST00000296145
19	44418776	G	A	A	rs60068033	0.0191413	TRUE	0.0088	0.0026	missense_variant	ZNF45	ENST00000269973
										intron_variant	RP11-15A1.2	ENST00000586247
1	172377024	G	A	A	rs12408776	0.0191733	TRUE	0.0088	0.0026	3_prime_UTR_variant	DNM3	ENST00000358155
10	93220242	T	A	A	rs61754654	0.0192351	TRUE	0.002	0.0093	missense_variant	HECTD2	ENST00000298068
										downstream_gene_variant	RP11-108M11.3	ENST00000604630
14	93180727	A	G	G	rs59223493	0.0192887	TRUE	0.0029	0.0105	synonymous_variant	LGMN	ENST00000393218
12	49399132	G	C	C	rs1126930	0.0193366	TRUE	0.0263	0.0427	intron_variant	RP11-386G11.5	ENST00000547866
										missense_variant	PRKAG1	ENST00000316299
19	6501386	C	T	T	rs150812047	0.0193565	TRUE	0.006	0.0013	synonymous_variant	TUBB4A	ENST00000264071
4	69870531	A	G	G	rs376137170	0.0193811	TRUE	0.0117	0.0045	downstream_gene_variant	RP11-813N20.1	ENST00000505092
2	32641041	G	A	A	rs144184005	0.0194271	TRUE	0.0039	0.0126	synonymous_variant	BIRC6	ENST00000421745
3	178917488	C	T	T	rs115746478	0.0194513	TRUE	0.004	0.0127	synonymous_variant	PIK3CA	ENST00000263967
12	56717230	G	A	A	rs116981928	0.019501	TRUE	0.0059	0.0013	intron_variant	PAN2	ENST00000425394
17	45890707	C	T	T	rs2301690	0.0195156	TRUE	0.3681	0.4099	synonymous_variant	OSBPL7	ENST00000007414
3	69244162	G	A	A	rs9853587	0.0196337	FALSE	0.9883	0.9955	intron_variant	FRMD4B	ENST00000398540
3	183754278	C	G	G	rs73183412	0.0197011	TRUE	0.0504	0.0717	missense_variant	HTR3D	ENST00000382489
13	37441435	A	G	G	rs146836873	0.0197684	TRUE	0.0117	0.0045	synonymous_variant	SMAD9	ENST00000379826
3	122259606	T	C	C	rs9851180	0.0198056	TRUE	0.601	0.5591	missense_variant	PARP9	ENST00000360356
19	9226017	C	G,A	G	rs2217657&COSM1680607	0.0198166	TRUE	0.3084	0.348	missense_variant	OR7G1	ENST00000541538
4	40339250	T	C	C	rs55998310	0.0198504	TRUE	0.0029	0.011	synonymous_variant	CHRNA9	ENST00000310169
10	63957654	C	T	T	rs181762533	0.0198799	TRUE	0.0099	0.0035	3_prime_UTR_variant	RTKN2	ENST00000373789
6	31237162	C	G	G	rs35708511	0.0199734	TRUE	0.6063	0.6469	missense_variant	HLA-C	ENST00000376228
11	5529139	T	C	C	rs2234456	0.0200803	TRUE	0.3708	0.4125	upstream_gene_variant	AC104389.28	ENST00000415970
										upstream_gene_variant	HBE1	ENST00000380237
										intron_variant	HBG2	ENST00000380259
										synonymous_variant	UBQLN3	ENST00000311659
1	158153943	C	T	T	rs859015	0.0200823	TRUE	0.0117	0.0045	3_prime_UTR_variant	CD1D	ENST00000368171
12	46758462	G	A	A	rs61748367	0.0202005	TRUE	0.0177	0.0083	missense_variant	SLC38A2	ENST00000256689
22	50885775	A	G	G	rs1053744	0.0204049	TRUE	0.5137	0.5555	downstream_gene_variant	PPP6R2	ENST00000395741
										synonymous_variant	SBF1	ENST00000380817
9	79324955	C	T	T	rs11145017	0.0204287	TRUE	0.1147	0.1434	missense_variant	PRUNE2	ENST00000376718
9	72501780	A	G	G	rs142028833	0.0204574	TRUE	0.007	0.0019	missense_variant	C9orf135	ENST00000377197
										upstream_gene_variant	RN7SL570P	ENST00000484405
9	107360851	T	C	C	rs1523678	0.0207257	TRUE	0.2343	0.1999	missense_variant	OR13C5	ENST00000374779
6	46135489	T	C	C	rs6926570	0.0208349	TRUE	0.5607	0.5186	missense_variant	ENPP5	ENST00000371383
12	104048454	C	A,G	A	rs1609860	0.0208765	TRUE	0.1045	0.0805	missense_variant	STAB2	ENST00000388887
										downstream_gene_variant	RP11-341G23.2	ENST00000551905
1	200801935	A	G	G	rs41306231	0.020899	TRUE	0.0246	0.0134	missense_variant	CAMSAP2	ENST00000358823
2	179612383	C	T	T	rs72648907	0.0209212	TRUE	0.0734	0.0534	intron_variant	TTN	ENST00000589042
3	52237970	C	T	T	rs352168	0.020956	TRUE	0.4941	0.536	synonymous_variant	ALAS1	ENST00000394965
20	49576664	T	G	G	rs7269297	0.0210031	TRUE	0.0098	0.0206	upstream_gene_variant	DPM1	ENST00000371588
										missense_variant	MOCS3	ENST00000244051
19	49519058	T	C	C	rs749776	0.0210425	TRUE	0.5388	0.5807	intron_variant	RUVBL2	ENST00000595090
										downstream_gene_variant	LHB	ENST00000221421
										downstream_gene_variant	CTB-60B18.10	ENST00000600007
11	5841856	C	T	T	rs4758435	0.0210792	TRUE	0.7881	0.8208	synonymous_variant	OR52N2	ENST00000317037
16	70298949	G	A	A	rs117598688	0.0211347	TRUE	0.0157	0.0071	upstream_gene_variant	RN7SL407P	ENST00000583724
										synonymous_variant	AARS	ENST00000261772
17	3214181	T	G	G	rs231678	0.0211454	TRUE	0.4414	0.3999	non_coding_transcript_exon_variant	OR3A4P	ENST00000545655
										intron_variant	RP11-64J4.2	ENST00000573491
										upstream_gene_variant	OR3A5P	ENST00000574571
1	207872595	A	G	G	rs12729569	0.021153	TRUE	0.2608	0.2989	missense_variant	CR1L	ENST00000508064
19	45810035	A	G	G	rs4884	0.0212465	TRUE	0.6807	0.719	synonymous_variant	CKM	ENST00000221476
										downstream_gene_variant	MARK4	ENST00000262891
3	124196094	A	T	T	rs2289843&COSM149457&COSM149458	0.0213322	TRUE	0.091	0.1173	splice_region_variant	KALRN	ENST00000240874
1	158813819	A	G	G	rs857870	0.0213574	TRUE	0.617	0.5762	synonymous_variant	MNDA	ENST00000368141
11	102666043	A	G	G	rs491152	0.0214184	TRUE	0.9389	0.9571	intron_variant	WTAPP1	ENST00000525739
										intron_variant	MMP1	ENST00000315274
6	29913344	G	T,C,A	C	-	0.0214387	TRUE	0.012	0.0235	upstream_gene_variant	HCG4P5	ENST00000429656
										3_prime_UTR_variant	HLA-A	ENST00000396634
17	48456193	T	C	C	rs12450550&COSM148297	0.0214527	TRUE	0.3193	0.2811	missense_variant	EME1	ENST00000393271
										downstream_gene_variant	LRRC59	ENST00000225972
11	102666316	T	C	C	rs470558	0.0215832	TRUE	0.9392	0.9572	intron_variant	WTAPP1	ENST00000525739
										synonymous_variant	MMP1	ENST00000315274
2	32702561	G	A	A	rs61754196	0.0216068	TRUE	0.0068	0.0164	synonymous_variant	BIRC6	ENST00000421745
12	105589122	G	A	A	rs34775780	0.0217068	TRUE	0.0069	0.0166	synonymous_variant	APPL2	ENST00000551662
10	88659758	T	A	A	rs7920259	0.021753	TRUE	0.0245	0.0135	intron_variant	BMPR1A	ENST00000372037
17	78356830	G	T	T	rs61741961	0.0218013	TRUE	0.0157	0.0285	missense_variant	RNF213	ENST00000582970
										intron_variant	CTD-2047H16.4	ENST00000575034
22	17690409	G	A	A	rs362129	0.02189	TRUE	0.5109	0.5526	upstream_gene_variant	AC005399.1	ENST00000600045
										synonymous_variant	CECR1	ENST00000399839
										upstream_gene_variant	FAM32B	ENST00000344033
8	18729496	G	A	A	rs13263453	0.021965	TRUE	0.0858	0.1113	missense_variant	PSD3	ENST00000327040
11	5809811	G	T	T	rs12365487	0.0220012	TRUE	0.1306	0.1045	missense_variant	OR52N1	ENST00000317078
12	75902186	T	C	C	rs3782225	0.0220172	TRUE	0.0396	0.0251	synonymous_variant	KRR1	ENST00000229214
										downstream_gene_variant	GLIPR1	ENST00000266659
2	170367099	G	A	A	rs28763868	0.0220219	TRUE	0.0858	0.1114	missense_variant	KLHL41	ENST00000284669
										intron_variant	RP11-724O16.1	ENST00000513963
										downstream_gene_variant	BBS5	ENST00000295240
19	55805628	C	T	T	rs142824115	0.0220409	TRUE	0.0069	0.0019	intron_variant	BRSK1	ENST00000309383
5	176370402	A	G	G	rs13360277	0.0220449	TRUE	0.0253	0.0409	missense_variant	UIMC1	ENST00000377227
12	55248357	G	T	T	rs1048371	0.022131	TRUE	0.4901	0.4487	5_prime_UTR_variant	MUCL1	ENST00000308796
14	24910317	C	CTT	CTT	rs10668100	0.0221561	TRUE	0.8807	0.9059	3_prime_UTR_variant	KHNYN	ENST00000251343
										intron_variant	SDR39U1	ENST00000399395
17	27187636	G	T	T	rs9279	0.0222185	TRUE	0.8212	0.7877	downstream_gene_variant	MIR451B	ENST00000582320
										3_prime_UTR_variant	ERAL1	ENST00000254928
10	27475444	T	C	C	rs10741130	0.0222826	TRUE	0.6896	0.65	synonymous_variant	MASTL	ENST00000375940
4	175898743	TTTA	T	T	rs200852076	0.0223429	TRUE	0.0402	0.0256	non_coding_transcript_exon_variant	RP13-577H12.2	ENST00000507525
										inframe_deletion	ADAM29	ENST00000359240
22	45782903	T	C	C	rs6007010&COSM1416790&COSM1416789	0.0224323	TRUE	0.3765	0.3368	synonymous_variant	SMC1B	ENST00000357450
4	75675841	A	T	T	rs11938093	0.0224327	TRUE	0.2402	0.277	missense_variant	BTC	ENST00000395743
19	9213651	C	T	T	rs62621389	0.0224448	TRUE	0.0448	0.0644	missense_variant	OR7G2	ENST00000305456
13	115091399	T	C	C	rs9525332	0.022462	TRUE	0.0957	0.0731	downstream_gene_variant	LINC01054	ENST00000446989
										synonymous_variant	CHAMP1	ENST00000361283
19	17111297	A	G	G	rs4808551	0.0225158	TRUE	0.8576	0.8265	missense_variant	CPAMD8	ENST00000443236
10	123673339	T	C	C	rs10749435	0.0226468	TRUE	0.9329	0.9097	synonymous_variant	ATE1	ENST00000369043
18	2547500	G	T	T	rs2677879	0.0226471	TRUE	0.5947	0.6349	missense_variant	METTL4	ENST00000574538
10	100147060	A	G	G	rs4345897	0.0226685	TRUE	0.3241	0.3638	synonymous_variant	PYROXD2	ENST00000370575
7	99500911	A	G	G	rs2247761	0.022721	TRUE	0.6275	0.5867	synonymous_variant	TRIM4	ENST00000355947
3	119133183	G	A	A	rs3732413	0.0227825	TRUE	0.77	0.8037	missense_variant	ARHGAP31	ENST00000264245
11	2017110	C	G	G	rs2839701	0.022807	TRUE	0.551	0.5094	non_coding_transcript_exon_variant	H19	ENST00000414790
										downstream_gene_variant	AC051649.6	ENST00000418612
1	203743122	G	A	A	rs3820194	0.0228088	TRUE	0.2914	0.3301	synonymous_variant	LAX1	ENST00000442561
17	74063305	C	T	T	rs151318558	0.0228687	TRUE	0.0068	0.0019	missense_variant	SRP68	ENST00000307877
11	4566711	C	T	T	rs2709182	0.022946	TRUE	0.4627	0.5042	synonymous_variant	OR52M1	ENST00000360213
14	23341951	C	T	T	rs34294471&COSM147742	0.0229614	TRUE	0.0089	0.0029	synonymous_variant	LRP10	ENST00000359591
										downstream_gene_variant	Y_RNA	ENST00000362846
1	42045770	G	A	A	rs34970884	0.022986	TRUE	0.0068	0.0019	missense_variant	HIVEP3	ENST00000372583
1	158639601	A	G	G	rs2298801	0.0229986	TRUE	0.4558	0.4971	intron_variant	SPTA1	ENST00000368147
6	52993002	G	A	A	rs13200319	0.0231171	TRUE	0.1062	0.1337	3_prime_UTR_variant	GCM1	ENST00000259803
										upstream_gene_variant	RP11-506E9.3	ENST00000566420
10	27538942	T	C	C	rs590142	0.0232101	TRUE	0.2035	0.2384	intron_variant	RP11-85G18.6	ENST00000574842
										non_coding_transcript_exon_variant	LRRC37A6P	ENST00000284414
12	52184271	T	C	C	rs303815	0.0232361	TRUE	0.7833	0.7479	synonymous_variant	SCN8A	ENST00000354534
10	101565157	A	G	G	rs17222561	0.0233506	TRUE	0.0088	0.0029	missense_variant	ABCC2	ENST00000370449
16	11374866	G	T	T	rs737008&COSM1375814	0.023364	TRUE	0.7279	0.7638	synonymous_variant	PRM1	ENST00000312511
										upstream_gene_variant	PRM2	ENST00000241808
7	138265310	A	G	G	rs33935215	0.023416	TRUE	0.1654	0.136	synonymous_variant	TRIM24	ENST00000343526
6	31129616	A	G	G	rs2073721	0.0234297	TRUE	0.7141	0.7502	downstream_gene_variant	POU5F1	ENST00000259915
										missense_variant	TCF19	ENST00000376257
										upstream_gene_variant	CCHCR1	ENST00000396268
1	207872657	C	T	T	rs12748243	0.0234782	TRUE	0.2618	0.2993	intron_variant	CR1L	ENST00000508064
6	28056646	T	G	G	rs35027728	0.0235845	TRUE	0.0274	0.0159	missense_variant	ZNF165	ENST00000377325
										upstream_gene_variant	ZSCAN12P1	ENST00000529104
1	203652469	G	A	A	rs61731222	0.0235982	TRUE	0.0068	0.0019	missense_variant	ATP2B4	ENST00000357681
17	7012077	C	T	T	rs2304979&COSM148171	0.0236103	TRUE	0.2735	0.3118	splice_region_variant	ASGR2	ENST00000380952
14	21681213	C	T	T	rs61745722	0.0236561	TRUE	0.0186	0.0322	synonymous_variant	HNRNPC	ENST00000320084
5	43704556	G	A	A	rs16873502	0.0236835	TRUE	0.0511	0.0349	3_prime_UTR_variant	NNT	ENST00000264663
1	241907691	A	G	G	rs7418599	0.0236877	TRUE	0.3232	0.3624	splice_region_variant	WDR64	ENST00000366552
1	207850879	C	T	T	rs34509370	0.0236883	TRUE	0.2622	0.2992	synonymous_variant	CR1L	ENST00000508064
9	88631496	G	A	A	rs149863465	0.0237467	TRUE	0.0059	0.015	synonymous_variant	NAA35	ENST00000361671
10	71129194	C	T	T	rs41279656	0.0237598	TRUE	0.0058	0.0151	splice_region_variant	HK1	ENST00000404387
5	56526819	GT	G	G	rs3214438&rs202155609	0.0237599	TRUE	0.2343	0.2706	intron_variant	GPBP1	ENST00000264779
6	28056636	C	T	T	rs142555139	0.0237619	TRUE	0.0088	0.0029	synonymous_variant	ZNF165	ENST00000377325
										upstream_gene_variant	ZSCAN12P1	ENST00000529104
10	15858816	A	G	G	rs80206007	0.0237804	TRUE	0.0443	0.0291	intron_variant	FAM188A	ENST00000277632
16	23224416	G	A	A	rs13306653	0.0237947	TRUE	0.1974	0.232	non_coding_transcript_exon_variant	CTC-391G2.1	ENST00000563471
										splice_region_variant	SCNN1G	ENST00000300061
19	36395446	T	G	G	rs1802029	0.0238473	TRUE	0.006	0.0152	3_prime_UTR_variant	TYROBP	ENST00000262629
										upstream_gene_variant	NFKBID	ENST00000396901
										downstream_gene_variant	HCST	ENST00000246551
6	31118565	C	G	G	rs130078	0.0239647	TRUE	0.7123	0.7486	synonymous_variant	CCHCR1	ENST00000396268
4	89607932	G	A	A	rs7698491	0.0239706	TRUE	0.0393	0.0576	upstream_gene_variant	RNU6-33P	ENST00000384793
										synonymous_variant	HERC3	ENST00000402738
5	145515151	A	G	G	rs114726414	0.0239832	TRUE	0.0139	0.0061	intron_variant	LARS	ENST00000394434
										upstream_gene_variant	RP11-449H3.1	ENST00000477363
										upstream_gene_variant	RP11-449H3.2	ENST00000495857
19	55493728	C	T	T	rs17699678	0.0239924	TRUE	0.0911	0.1172	missense_variant	NLRP2	ENST00000543010
15	85610349	C	T	T	rs35666574	0.0240069	TRUE	0.04	0.0255	synonymous_variant	PDE8A	ENST00000310298
11	6221169	A	G,C	G	rs10839531&COSM1675795	0.0240323	TRUE	0.7471	0.7781	missense_variant	OR52W1	ENST00000311352
										downstream_gene_variant	RP11-290F24.6	ENST00000600308
7	100695138	G	A	A	rs73168398	0.0241957	TRUE	0.1218	0.0965	missense_variant	MUC17	ENST00000306151
2	170360765	G	C	C	rs72885849	0.0242284	TRUE	0.0867	0.1124	intron_variant	BBS5	ENST00000295240
										intron_variant	RP11-724O16.1	ENST00000513963
11	78204073	CACAGAT	C	C	rs66546995	0.024293	TRUE	0.8014	0.8329	intron_variant	NARS2	ENST00000281038
10	119043458	T	G	G	rs140922572	0.0243327	TRUE	0.0136	0.0061	missense_variant	PDZD8	ENST00000334464
										downstream_gene_variant	SLC18A2	ENST00000298472
7	100634358	C	T	T	rs61746937	0.0243327	TRUE	0.0136	0.0061	missense_variant	MUC12	ENST00000536621
1	12921127	A	G	G	rs12139549	0.024354	TRUE	0.253	0.2895	synonymous_variant	PRAMEF2	ENST00000240189
8	124664167	T	C	C	rs11784192	0.0244263	TRUE	0.8324	0.8616	intron_variant	CTD-2552K11.2	ENST00000524355
										missense_variant	KLHL38	ENST00000325995
7	142569596	A	G	G	rs4987682	0.0244286	TRUE	0.0869	0.0655	upstream_gene_variant	RP11-114L10.2	ENST00000438839
										missense_variant	TRPV6	ENST00000359396
										downstream_gene_variant	EPHB6	ENST00000392957
1	156928576	C	T	T	rs142957547	0.024474	TRUE	0.001	0.0069	missense_variant	ARHGEF11	ENST00000368194
12	105446719	G	T	T	rs56118650&COSM147599	0.0244894	TRUE	0.4533	0.4942	intron_variant	ALDH1L2	ENST00000258494
14	24470180	C	A	A	rs28535492	0.02454	TRUE	0.0117	0.0048	intron_variant	DHRS4L2	ENST00000335125
10	25273744	T	C	C	rs33980615	0.0245456	TRUE	0.0136	0.0061	missense_variant	ENKUR	ENST00000331161
8	30954377	A	G	G	rs189999761	0.0245846	TRUE	0.001	0.0068	intron_variant	WRN	ENST00000298139
20	6069723	G	A	A	rs35413391	0.0246844	TRUE	0.0599	0.0814	synonymous_variant	FERMT1	ENST00000217289
6	33141280	G	A	A	rs2855430	0.024705	TRUE	0.1693	0.1401	missense_variant	COL11A2	ENST00000374708
12	105568176	G	A	A	rs935240	0.0247273	TRUE	0.7963	0.8276	synonymous_variant	APPL2	ENST00000551662
1	22408192	G	T	T	rs41300114	0.0247621	TRUE	0.001	0.0068	intron_variant	CDC42	ENST00000344548
1	43131653	G	A	A	rs12244	0.0247677	TRUE	0.137	0.1104	splice_region_variant	PPIH	ENST00000304979
6	31237124	T	C	C	rs1130838	0.0247766	TRUE	0.6074	0.6465	missense_variant	HLA-C	ENST00000376228
15	22873325	A	G	G	rs1046860	0.024826	TRUE	0.0917	0.1175	3_prime_UTR_variant	TUBGCP5	ENST00000283645
12	3788145	C	T	T	rs242018	0.0248284	TRUE	0.2554	0.2923	missense_variant	EFCAB4B	ENST00000440314
10	124013604	C	A	A	rs3763763	0.0248624	TRUE	0.2109	0.2452	3_prime_UTR_variant	TACC2	ENST00000369005
8	113504810	G	A	A	rs61754527	0.025015	FALSE	0.0049	0.001	missense_variant	CSMD3	ENST00000297405
15	40914831	C	G	G	rs33931006	0.0250581	TRUE	0.0149	0.0272	missense_variant	CASC5	ENST00000346991
7	97822060	G	A	A	rs56123416	0.0250925	TRUE	0.0127	0.0242	synonymous_variant	LMTK2	ENST00000297293
5	89757044	A	G	G	rs35408393	0.0250972	TRUE	0.0137	0.0061	synonymous_variant	MBLAC2	ENST00000316610
18	56246818	G	A	A	rs79863383	0.0251383	TRUE	0.0245	0.0397	missense_variant	ALPK2	ENST00000361673
18	28610988	C	T	T	rs276938	0.0251633	TRUE	0.2961	0.3341	missense_variant	DSC3	ENST00000360428
14	76543004	G	A	A	rs17783366	0.025244	TRUE	0.317	0.3555	missense_variant	IFT43	ENST00000238628
10	27475494	T	C	C	rs10764686	0.0252566	TRUE	0.6824	0.6435	3_prime_UTR_variant	MASTL	ENST00000375940
19	56467281	A	G	G	rs61750024	0.0252641	TRUE	0.0517	0.072	synonymous_variant	NLRP8	ENST00000291971
6	170595430	G	C	C	rs2747757	0.0252791	TRUE	0.9697	0.9533	intron_variant	DLL1	ENST00000366756
1	222713501	C	A	A	rs3748663	0.0253525	TRUE	0.0986	0.0762	missense_variant	HHIPL2	ENST00000343410
17	66872802	G	C	C	rs1481	0.025378	TRUE	0.7192	0.7547	synonymous_variant	ABCA8	ENST00000269080
3	183906916	C	T	T	rs150245456	0.0254945	TRUE	0.001	0.007	missense_variant	ABCF3	ENST00000429586
7	29544337	G	GTC	GTC	rs10633708	0.0255207	FALSE	0.005	0.001	intron_variant	CHN2	ENST00000222792
14	78174473	A	C	C	rs11159286	0.0255632	TRUE	0.9756	0.9604	synonymous_variant	SLIRP	ENST00000557342
										upstream_gene_variant	ALKBH1	ENST00000216489
10	27535600	T	C	C	rs640284	0.0256222	TRUE	0.2018	0.2357	intron_variant	RP11-85G18.6	ENST00000574842
										downstream_gene_variant	LRRC37A6P	ENST00000284414
9	90388501	A	G	G	rs11141967	0.0256277	TRUE	0.0439	0.0291	non_coding_transcript_exon_variant	CTSL3P	ENST00000412179
5	149242788	G	A	A	rs4705390	0.0256608	TRUE	0.0556	0.0385	synonymous_variant	PDE6A	ENST00000255266
10	60573675	G	A	A	rs142515390	0.0257046	FALSE	0.0049	0.001	missense_variant	BICC1	ENST00000373886
20	2637565	G	A	A	rs138622955	0.0257295	TRUE	0.0049	0.0134	downstream_gene_variant	SNORD86	ENST00000391196
										downstream_gene_variant	SNORD110	ENST00000408189
										downstream_gene_variant	SNORA51	ENST00000606420
										downstream_gene_variant	IDH3B	ENST00000380843
										intron_variant	NOP56	ENST00000329276
										downstream_gene_variant	MIR1292	ENST00000408135
										upstream_gene_variant	SNORD57	ENST00000448188
										downstream_gene_variant	SNORD56	ENST00000413522
4	15568992	T	C	C	rs13121363	0.0257357	TRUE	0.6756	0.713	upstream_gene_variant	RP11-799M12.2	ENST00000609724
										splice_region_variant	CC2D2A	ENST00000424120
13	20325517	C	T	T	rs201202987	0.0257601	FALSE	0.0049	0.001	synonymous_variant	PSPC1	ENST00000338910
1	40036944	G	A	A	rs61743745	0.0257754	TRUE	0.0198	0.034	synonymous_variant	PABPC4	ENST00000372858
										upstream_gene_variant	SNORA55	ENST00000364587
										intron_variant	RP11-69E11.8	ENST00000415255
1	144931387	T	G	G	rs61805374	0.0257763	TRUE	0.0049	0.0135	intron_variant	PDE4DIP	ENST00000369356
11	57373548	C	T	T	rs35788383&SERPING1base_D0077:g.9572delC&CD961871	0.0258053	TRUE	0.0049	0.0136	synonymous_variant	SERPING1	ENST00000278407
15	90349517	G	A	A	rs145026743	0.0258407	FALSE	0.005	0.001	synonymous_variant	ANPEP	ENST00000300060
4	124322832	A	G	G	rs141161959	0.0258656	FALSE	0.0049	0.001	missense_variant	SPRY1	ENST00000394339
5	16676174	G	A	A	rs147680475	0.025969	FALSE	0.0049	0.001	synonymous_variant	MYO10	ENST00000513610
19	43586704	G	C	C	rs148315698	0.0260247	FALSE	0.0049	0.001	synonymous_variant	PSG2	ENST00000406487
19	55494740	T	C	C	rs10412915	0.026042	TRUE	0.3363	0.2989	synonymous_variant	NLRP2	ENST00000543010
4	17886146	A	G	G	rs17526944	0.0260465	TRUE	0.0832	0.0626	missense_variant	LCORL	ENST00000382226
9	116187302	C	G	G	rs111748634	0.0261714	TRUE	0.0645	0.0461	missense_variant	C9orf43	ENST00000288462
11	100168320	T	TC	TC	rs75986029&TMP_ESP_11_100168321_100168320	0.026246	TRUE	0.9231	0.8997	intron_variant	CNTN5	ENST00000524871
19	2759231	C	T	T	rs182593676	0.0262905	FALSE	0.0049	0.001	intron_variant	SGTA	ENST00000221566
1	118482149	C	T	T	rs34973445	0.0263984	TRUE	0.0667	0.0889	missense_variant	WDR3	ENST00000349139
17	2203527	G	T	T	rs151078665	0.0264005	FALSE	0.0049	0.001	missense_variant	SMG6	ENST00000263073
										upstream_gene_variant	SRR	ENST00000344595
19	38376103	A	G	G	rs73027454	0.0264448	TRUE	0.3246	0.3632	synonymous_variant	WDR87	ENST00000303868
10	61414176	G	A	A	rs56370926	0.0264485	TRUE	0.0596	0.0424	missense_variant	SLC16A9	ENST00000395348
3	4354697	G	A	A	rs6801634	0.0264524	TRUE	0.1473	0.1205	missense_variant	SETMAR	ENST00000358065
1	87029337	C	T	T	rs2231585	0.0264863	TRUE	0.0078	0.0178	splice_region_variant	CLCA4	ENST00000370563
14	24910210	C	A	A	rs712487	0.0265155	TRUE	0.8818	0.906	3_prime_UTR_variant	KHNYN	ENST00000251343
										intron_variant	SDR39U1	ENST00000399395
18	60241699	T	C	C	rs34413962	0.0265175	TRUE	0.0528	0.0733	synonymous_variant	ZCCHC2	ENST00000269499
10	30901756	G	A	A	rs9954	0.0265323	TRUE	0.5914	0.5512	synonymous_variant	LYZL2	ENST00000375318
1	86822231	A	G	G	rs385437	0.0265656	TRUE	0.123	0.1513	synonymous_variant	ODF2L	ENST00000359242
19	56424135	T	C	C	rs145993445	0.0266181	FALSE	0.0049	0.001	missense_variant	NLRP13	ENST00000342929
5	102891695	A	G	G	rs10045774	0.0266373	TRUE	0.7334	0.6966	synonymous_variant	NUDT12	ENST00000230792
21	43855067	A	C	C	rs1893592	0.0266898	TRUE	0.2646	0.3015	splice_region_variant	UBASH3A	ENST00000319294
7	107427322	A	C	C	rs34407351	0.0269506	TRUE	0.0605	0.043	missense_variant	SLC26A3	ENST00000340010
11	57094228	A	G	G	rs34250794	0.0270916	TRUE	0.0185	0.0093	intron_variant	RP11-872D17.4	ENST00000534162
										synonymous_variant	SSRP1	ENST00000278412
										upstream_gene_variant	TNKS1BP1	ENST00000532437
										downstream_gene_variant	snoU13	ENST00000459327
3	132401600	C	T	T	rs6794496	0.0271508	TRUE	0.1493	0.1221	downstream_gene_variant	UBA5	ENST00000356232
										synonymous_variant	NPHP3	ENST00000337331
3	113955753	C	T	T	rs146464395	0.0272901	TRUE	0.0039	0.0116	missense_variant	ZNF80	ENST00000482457
										upstream_gene_variant	RP11-553L6.3	ENST00000473625
										downstream_gene_variant	RP11-553L6.2	ENST00000493033
6	28227604	C	A	A	rs1635	0.027339	TRUE	0.0604	0.043	missense_variant	NKAPL	ENST00000343684
9	112170578	T	C	C	rs45622434	0.0273951	TRUE	0.004	0.012	intron_variant	PTPN3	ENST00000374541
9	71628207	G	C	C	rs3730386	0.0275184	TRUE	0.2773	0.2422	missense_variant	PRKACG	ENST00000377276
										downstream_gene_variant	PIP5K1B	ENST00000265382
1	158990247	A	G	G	rs1057024&COSM146657	0.0275439	TRUE	0.1518	0.1243	synonymous_variant	IFI16	ENST00000368131
19	9225940	G	A	A	rs7246969	0.0275596	TRUE	0.0536	0.074	missense_variant	OR7G1	ENST00000541538
19	9225973	G	A	A	rs7246980	0.0275596	TRUE	0.0536	0.074	missense_variant	OR7G1	ENST00000541538
4	25315754	G	C	C	rs144236014&COSM264777&COSM1196963	0.0276283	TRUE	0.0344	0.0218	missense_variant	ZCCHC4	ENST00000302874
16	50642201	G	C	C	rs933566	0.0276738	TRUE	0.5372	0.4971	non_coding_transcript_exon_variant	RP11-401P9.6	ENST00000379963
										splice_region_variant	NKD1	ENST00000268459
12	105568122	G	A	A	rs935241	0.0277099	TRUE	0.7969	0.8276	synonymous_variant	APPL2	ENST00000551662
2	84745113	C	T	T	rs112166113	0.0277467	TRUE	0.0236	0.0131	missense_variant	DNAH6	ENST00000389394
11	18231289	C	A	A	rs4757627&COSM1507438	0.0278615	TRUE	0.4618	0.5019	missense_variant	RP11-113D6.10	ENST00000340135
1	95330372	G	A	A	rs859098	0.0278917	TRUE	0.7232	0.7578	missense_variant	SLC44A3	ENST00000271227
11	6007743	A	G	G	rs4436525	0.0279607	TRUE	0.7363	0.7703	missense_variant	OR52L1	ENST00000332249
19	52468278	G	A	A	rs4988336	0.0279754	TRUE	0.0098	0.0205	intron_variant	HCCAT3	ENST00000595010
										synonymous_variant	ZNF350	ENST00000243644
2	228197225	CT	C	C	-	0.0279941	TRUE	0	0.0045	frameshift_variant	MFF	ENST00000353339
12	57970540	G	A	A	rs201366820	0.0280161	TRUE	0	0.0045	splice_region_variant	KIF5A	ENST00000455537
2	207310170	A	G	G	rs146724325	0.0280271	TRUE	0	0.0045	missense_variant	ADAM23	ENST00000264377
14	58917309	A	T,C	T	rs144456198	0.0280609	TRUE	0	0.0045	missense_variant	KIAA0586	ENST00000354386
8	17419539	G	A	A	rs62622371	0.0280762	TRUE	0.1501	0.1232	missense_variant	SLC7A2	ENST00000004531
18	21413869	T	C	C	rs9962023	0.028095	TRUE	0.659	0.6965	synonymous_variant	LAMA3	ENST00000313654
4	83776174	A	G	G	rs138143090	0.028118	TRUE	0.002	0.0087	synonymous_variant	SEC31A	ENST00000395310
10	75896420	T	C	C	rs140729385	0.0281479	TRUE	0	0.0046	missense_variant	AP3M1	ENST00000355264
5	38921788	G	A	A	rs2278329	0.0281725	TRUE	0	0.0045	missense_variant	OSMR	ENST00000274276
2	55771161	A	G	G	rs1045910	0.0281849	TRUE	0.9298	0.9487	downstream_gene_variant	SMEK2	ENST00000345102
										missense_variant	CCDC104	ENST00000349456
12	104187732	G	T	T	rs12184494	0.028224	TRUE	0.0029	0.0099	missense_variant	NT5DC3	ENST00000392876
22	40661149	T	C	C	rs78817490	0.0282454	TRUE	0.0029	0.0099	synonymous_variant	TNRC6B	ENST00000454349
12	53579204	C	T	T	rs187594342	0.0282454	TRUE	0.0029	0.0099	upstream_gene_variant	CSAD	ENST00000267085
										missense_variant	ZNF740	ENST00000416904
3	184020261	T	C	C	rs116489182	0.0282658	TRUE	0	0.0045	synonymous_variant	PSMD2	ENST00000310118
2	143742682	T	C	C	rs139634527	0.028296	TRUE	0	0.0045	synonymous_variant	KYNU	ENST00000264170
4	122257942	A	C	C	rs4558890	0.0283572	TRUE	0.9863	0.9746	intron_variant	QRFPR	ENST00000394427
9	115580008	G	C	C	rs10117709	0.0284239	TRUE	0.8082	0.7756	synonymous_variant	SNX30	ENST00000374232
3	122269544	C	T	T	rs146564634	0.0284568	TRUE	0.003	0.0104	missense_variant	PARP9	ENST00000360356
2	17942775	T	A	A	rs1812152	0.0284768	TRUE	0.6762	0.6384	missense_variant	GEN1	ENST00000381254
2	106013147	C	T	T	rs34179780	0.028541	TRUE	0.2544	0.221	5_prime_UTR_variant	FHL2	ENST00000358129
5	150923405	A	G	G	rs6892335	0.0285901	FALSE	0.9893	0.9959	missense_variant	FAT2	ENST00000261800
5	176409574	G	A	A	rs13167812	0.0285921	TRUE	0.0117	0.0226	missense_variant	UIMC1	ENST00000377227
19	53911510	G	A	A	rs8182488	0.0286938	TRUE	0.3	0.3372	upstream_gene_variant	RPL39P36	ENST00000490784
										synonymous_variant	ZNF765	ENST00000396408
12	7171620	C	T	T	rs7965055	0.0286985	TRUE	0.0858	0.065	synonymous_variant	C1S	ENST00000406697
8	97614625	G	A	A	rs3816208	0.0287382	TRUE	0.0507	0.0702	missense_variant	SDC2	ENST00000302190
14	73220020	A	G	G	rs3742836	0.028744	TRUE	0.2657	0.302	synonymous_variant	DPF3	ENST00000541685
14	70989762	T	C	C	rs9323540	0.0287743	TRUE	0.0118	0.023	synonymous_variant	ADAM20	ENST00000256389
										intron_variant	RP11-486O13.4	ENST00000556646
2	228230945	G	A	A	rs76547437&COSM149080	0.0288437	TRUE	0.1716	0.1427	missense_variant	TM4SF20	ENST00000304568
5	82837631	G	T	T	rs160277&CM100489	0.0289242	TRUE	0.3581	0.3968	intron_variant	VCAN-AS1	ENST00000513899
										missense_variant	VCAN	ENST00000265077
15	38228620	G	T	T	rs149517482	0.0289784	TRUE	0.0108	0.0042	missense_variant	TMCO5A	ENST00000319669
1	145115883	G	T	T	rs7534444	0.0290111	TRUE	0.0604	0.0817	non_coding_transcript_exon_variant	SEC22B	ENST00000453618
6	44143906	C	T	T	rs79080242	0.029084	TRUE	0.0519	0.0718	intron_variant	CAPN11	ENST00000398776
16	19627474	A	C	C	rs140203828	0.0291714	TRUE	0.0108	0.0042	synonymous_variant	C16orf62	ENST00000438132
4	79512800	T	A	A	rs10003947	0.0291722	TRUE	0.6598	0.6966	intron_variant	ANXA3	ENST00000264908
18	28710615	C	A,T	A	rs1816634	0.029206	TRUE	0.0577	0.0407	intron_variant	RP11-408H20.2	ENST00000581836
										synonymous_variant	DSC1	ENST00000257198
										upstream_gene_variant	RP11-408H20.3	ENST00000582307
4	120982135	G	T	T	rs61752610	0.0292437	TRUE	0.0837	0.0629	splice_region_variant	MAD2L1	ENST00000296509
6	160199687	T	C	C	rs15982&CR043166	0.0292996	TRUE	0.7559	0.7891	splice_region_variant	ACAT2	ENST00000367048
										3_prime_UTR_variant	TCP1	ENST00000321394
										downstream_gene_variant	SNORA20	ENST00000384662
2	170502415	T	C	C	rs114609276	0.0293001	TRUE	0.0205	0.0112	downstream_gene_variant	PPIG	ENST00000260970
										missense_variant	CCDC173	ENST00000447353
12	57624701	C	T	T	rs73338162	0.0293129	TRUE	0.0167	0.0081	downstream_gene_variant	NXPH4	ENST00000349394
										missense_variant	SHMT2	ENST00000328923
										downstream_gene_variant	Y_RNA	ENST00000365197
										downstream_gene_variant	NDUFA4L2	ENST00000393825
2	174223423	G	T	T	rs113611019	0.0293259	TRUE	0.0109	0.0043	intron_variant	CDCA7	ENST00000306721
										upstream_gene_variant	AC092573.2	ENST00000437243
18	28710619	C	A	A	rs985861	0.0293556	TRUE	0.0576	0.0408	intron_variant	RP11-408H20.2	ENST00000581836
										missense_variant	DSC1	ENST00000257198
										upstream_gene_variant	RP11-408H20.3	ENST00000582307
17	72295966	C	T	T	rs34159194	0.029378	TRUE	0.1766	0.2085	synonymous_variant	DNAI2	ENST00000446837
2	84924823	T	C	C	rs78190897	0.0294553	TRUE	0.1448	0.174	missense_variant	DNAH6	ENST00000389394
11	56185153	C	T	T	rs61901985	0.0295026	TRUE	0.0186	0.0097	missense_variant	OR5R1	ENST00000312253
										downstream_gene_variant	OR5AL1	ENST00000327258
										downstream_gene_variant	OR5AL1	ENST00000440231
1	207074905	T	C	C	rs1150258	0.029526	TRUE	0.4852	0.4455	missense_variant	IL24	ENST00000391929
										upstream_gene_variant	RP11-564A8.8	ENST00000604222
										downstream_gene_variant	FAIM3	ENST00000367091
20	44351095	C	A,T	A	rs16990631	0.0295668	TRUE	0.0362	0.0531	missense_variant	SPINT4	ENST00000279058
4	100349204	A	C	C	rs75076500	0.0295779	TRUE	0.0769	0.0574	intron_variant	ADH7	ENST00000476959
5	154299581	A	G	G	rs61758976	0.0295836	TRUE	0.0069	0.0161	synonymous_variant	GEMIN5	ENST00000285873
22	22677182	C	A	A	rs11703618	0.0296056	TRUE	0.1448	0.1745	downstream_gene_variant	IGLV5-52	ENST00000390289
										missense_variant	IGLV1-51	ENST00000390290
										upstream_gene_variant	IGLV1-50	ENST00000390291
										non_coding_transcript_exon_variant	BMS1P20	ENST00000426066
20	5086918	G	A	A	rs147693982	0.0296343	TRUE	0.0294	0.0176	synonymous_variant	TMEM230	ENST00000342308
9	114476748	T	A	A	rs11791445&COSM1179842&COSM1179843	0.0296344	TRUE	0.2568	0.2235	missense_variant	C9orf84	ENST00000374287
12	95927037	A	G	G	rs3812814&COSM147579	0.0297064	TRUE	0.1	0.1257	synonymous_variant	USP44	ENST00000258499
10	37454022	A	T	T	rs200440492	0.0297205	TRUE	0	0.0049	missense_variant	ANKRD30A	ENST00000361713
9	127996046	A	G	G	rs599063	0.0298721	TRUE	0.076	0.0568	synonymous_variant	RABEPK	ENST00000373538
										downstream_gene_variant	HSPA5	ENST00000324460
16	74709206	G	A	A	rs11862413	0.0299371	TRUE	0.158	0.1304	intron_variant	MLKL	ENST00000308807
4	7062895	G	A	A	rs141369619	0.029964	TRUE	0	0.0048	synonymous_variant	GRPEL1	ENST00000264954
										downstream_gene_variant	TADA2B	ENST00000310074
14	51204996	C	T	T	rs11376	0.0299907	TRUE	0.4882	0.528	synonymous_variant	NIN	ENST00000382041
18	54606574	A	G	G	rs139596592	0.030011	TRUE	0.006	0.0016	synonymous_variant	WDR7	ENST00000254442
7	5944687	C	A	A	rs62453583	0.03002	TRUE	0.2068	0.1755	intron_variant	CCZ1	ENST00000325974
1	227172290	C	T	T	rs12593&COSM146801&COSM146800	0.0300352	TRUE	0.4286	0.4676	synonymous_variant	ADCK3	ENST00000366779
15	25432783	G	T	T	rs72546348	0.030046	TRUE	0	0.0048	downstream_gene_variant	SNORD115-10	ENST00000365073
										upstream_gene_variant	SNORD115-12	ENST00000362583
										upstream_gene_variant	SNORD115-11	ENST00000363616
										downstream_gene_variant	SNORD115-9	ENST00000362912
										downstream_gene_variant	SNORD115-8	ENST00000363856
19	54197633	A	G	G	rs10413288	0.0300996	TRUE	0.4883	0.449	upstream_gene_variant	MIR525	ENST00000384978
										upstream_gene_variant	MIR526B	ENST00000384848
										downstream_gene_variant	MIR520A	ENST00000384862
										upstream_gene_variant	MIR523	ENST00000385281
										upstream_gene_variant	MIR519B	ENST00000385090
11	117105034	C	T	T	rs139503238	0.0301505	TRUE	0	0.0048	missense_variant	RNF214	ENST00000531452
										upstream_gene_variant	PCSK7	ENST00000320934
4	23815662	C	T	T	rs8192678&CM013959	0.0302226	TRUE	0.3689	0.3314	missense_variant	PPARGC1A	ENST00000264867
7	105615406	G	A	A	rs35008315	0.0302321	TRUE	0.2339	0.2019	missense_variant	CDHR3	ENST00000317716
16	31405563	C	T	T	rs144316206	0.0303135	TRUE	0	0.0049	missense_variant	ITGAD	ENST00000389202
17	28405431	G	A	A	rs118026417	0.0303146	TRUE	0.0324	0.0202	missense_variant	EFCAB5	ENST00000394835
15	48757802	G	C	C	rs113115949&CD073640	0.0303737	TRUE	0.0146	0.0067	synonymous_variant	FBN1	ENST00000316623
18	2891166	G	A	A	rs76428378	0.0303737	TRUE	0.0146	0.0067	synonymous_variant	EMILIN2	ENST00000254528
17	5058808	G	A	A	rs9899177	0.0303937	TRUE	0.6318	0.669	missense_variant	USP6	ENST00000574788
15	90144851	T	C	C	rs4932233	0.0303964	TRUE	0.9061	0.9274	intron_variant	TICRR	ENST00000268138
12	8813498	T	A	A	rs12833793	0.030399	TRUE	0.0572	0.0776	splice_region_variant	MFAP5	ENST00000359478
										upstream_gene_variant	RP11-20D14.3	ENST00000544922
12	50151977	G	A	A	rs2720305	0.0304585	TRUE	0.3474	0.3107	intron_variant	TMBIM6	ENST00000423828
4	15640168	C	T	T	rs3182730	0.030463	TRUE	0.1314	0.1596	synonymous_variant	FBXL5	ENST00000341285
3	105260518	G	A	A	rs579565	0.0304846	TRUE	0.1876	0.2199	synonymous_variant	ALCAM	ENST00000306107
5	70308251	C	T	T	rs28409706	0.0305227	TRUE	0.7398	0.773	synonymous_variant	NAIP	ENST00000517649
2	64327544	G	T	T	rs329498	0.0305274	TRUE	0.2776	0.3136	synonymous_variant	PELI1	ENST00000358912
6	3010390	C	T	T	rs1143684&CM102490	0.0305403	TRUE	0.8228	0.7914	missense_variant	NQO2	ENST00000338130
12	99071283	A	C	C	rs73142307	0.0305885	TRUE	0.0127	0.0054	missense_variant	APAF1	ENST00000551964
14	74489735	G	A	A	rs3784039&COSM147815	0.0306026	TRUE	0.1085	0.1348	upstream_gene_variant	ENTPD5	ENST00000334696
										missense_variant	CCDC176	ENST00000394009
9	79325297	T	G	G	rs11145018	0.0306921	TRUE	0.1155	0.1424	synonymous_variant	PRUNE2	ENST00000376718
3	73111998	C	T	T	rs1060584	0.0307258	TRUE	0.541	0.5016	missense_variant	EBLN2	ENST00000533473
										intron_variant	PPP4R2	ENST00000356692
3	108147680	G	A	A	rs61744539	0.0308752	TRUE	0.0127	0.0055	stop_gained	MYH15	ENST00000273353
3	73111973	A	G	G	rs2231928	0.0308757	TRUE	0.5409	0.5016	synonymous_variant	EBLN2	ENST00000533473
										intron_variant	PPP4R2	ENST00000356692
3	189507518	C	CAGAG,CAG	CAGAG	rs34201045	0.0308943	TRUE	0.2811	0.3167	intron_variant	TP63	ENST00000264731
21	34883618	T	C	C	rs8971	0.0309442	TRUE	0.2652	0.2313	missense_variant	GART	ENST00000381831
1	79102726	C	T	T	rs1981071	0.0309807	TRUE	0.073	0.0541	missense_variant	IFI44L	ENST00000370751
1	216011361	T	C	C	rs56032526	0.0309952	TRUE	0.0586	0.0417	missense_variant	USH2A	ENST00000307340
2	191899262	G	A	A	rs190854635	0.0310698	TRUE	0.0088	0.0032	downstream_gene_variant	AC067945.4	ENST00000429796
										intron_variant	STAT4	ENST00000392320
17	5126674	A	G	G	rs2641256	0.0310893	TRUE	0.691	0.7261	synonymous_variant	SCIMP	ENST00000574081
										non_coding_transcript_exon_variant	RP11-333E1.1	ENST00000571689
22	37271882	T	C	C	rs2075939	0.0310922	TRUE	0.7953	0.8255	missense_variant	NCF4	ENST00000397147
6	41197857	C	T	T	rs7769759	0.0311414	TRUE	0.7622	0.7948	missense_variant	TREML4	ENST00000341495
4	122250734	A	G	G	rs2302310	0.0311799	TRUE	0.1329	0.1611	missense_variant	QRFPR	ENST00000394427
										upstream_gene_variant	Y_RNA	ENST00000384419
5	150924968	A	G	G	rs150700679	0.0312042	TRUE	0.0088	0.0032	missense_variant	FAT2	ENST00000261800
19	17396549	T	C	C	rs751599	0.0312118	TRUE	0.83	0.7987	downstream_gene_variant	CTD-2278I10.6	ENST00000596542
										synonymous_variant	ANKLE1	ENST00000394458
2	54035447	A	G	G	rs1127362&COSM148853	0.0313069	TRUE	0.2041	0.1737	intron_variant	ASB3	ENST00000406625
										synonymous_variant	ERLEC1	ENST00000185150
										intron_variant	GPR75-ASB3	ENST00000352846
14	91161862	C	T	T	rs10146731	0.031352	TRUE	0.642	0.679	synonymous_variant	TTC7B	ENST00000328459
										upstream_gene_variant	RP11-661G16.2	ENST00000553712
12	104645384	C	G	G	rs73180108	0.031399	TRUE	0.0245	0.0392	synonymous_variant	TXNRD1	ENST00000525566
15	42820451	C	T	T	rs9302112	0.0315434	TRUE	0.7188	0.7529	intron_variant	SNAP23	ENST00000249647
										downstream_gene_variant	RP11-265N6.1	ENST00000564805
2	120848049	C	T	T	rs28930677	0.0315784	TRUE	0.041	0.0585	missense_variant	EPB41L5	ENST00000263713
12	71523134	A	C	C	rs1051334	0.0315833	TRUE	0.3775	0.4163	missense_variant	TSPAN8	ENST00000393330
16	3486996	C	T	T	rs151243501	0.0316617	TRUE	0.0059	0.0016	missense_variant	ZNF597	ENST00000301744
1	175105942	G	A	A	rs4650703	0.0316739	TRUE	0.9755	0.9608	intron_variant	TNN	ENST00000239462
9	89771569	G	A	A	rs76452933	0.031695	TRUE	0.0366	0.0233	missense_variant	C9orf170	ENST00000375941
11	32624405	C	T	T	rs201893	0.0317648	TRUE	0.3026	0.2674	3_prime_UTR_variant	EIF3M	ENST00000531120
										synonymous_variant	CCDC73	ENST00000335185
6	33641379	T	C	C	rs1803831	0.0319105	TRUE	0.5295	0.5681	synonymous_variant	ITPR3	ENST00000374316
16	58543192	C	T	T	rs201911487	0.0319455	TRUE	0.0059	0.0016	intron_variant	NDRG4	ENST00000394282
12	102158764	G	A	A	rs76889468	0.0319482	TRUE	0.0215	0.0118	downstream_gene_variant	RNU6-101P	ENST00000410323
										missense_variant	GNPTAB	ENST00000299314
7	23357321	C	T	T	rs156414&COSM150250	0.0319511	TRUE	0.3745	0.4129	synonymous_variant	IGF2BP3	ENST00000258729
20	44334588	C	G	G	rs232290	0.0320468	TRUE	0.4098	0.4484	upstream_gene_variant	MIR3617	ENST00000577518
										upstream_gene_variant	WFDC10B	ENST00000335769
										intron_variant	WFDC13	ENST00000305479
10	72604263	G	T	T	rs12770335	0.0320755	TRUE	0.1104	0.1364	missense_variant	SGPL1	ENST00000373202
1	216692669	C	T	T	rs945453	0.0320915	TRUE	0.3304	0.3678	synonymous_variant	ESRRG	ENST00000366937
6	90577650	T	G	G	rs200433993	0.0320952	TRUE	0.0059	0.0016	non_coding_transcript_exon_variant	CASP8AP2	ENST00000551025
2	3729251	G	T	T	rs183345834	0.0321516	TRUE	0.0059	0.0016	missense_variant	ALLC	ENST00000252505
19	57802824	G	A	A	rs2041110	0.0323359	TRUE	0.2827	0.2486	synonymous_variant	ZNF460	ENST00000360338
2	24342532	G	A	A	rs1134516	0.0324175	TRUE	0.1869	0.1576	upstream_gene_variant	RP11-507M3.1	ENST00000584973
										synonymous_variant	PFN4	ENST00000313213
										upstream_gene_variant	FAM228B	ENST00000420135
19	53321171	G	A	A	rs10404114	0.0324603	TRUE	0.752	0.7174	intron_variant	ZNF28	ENST00000457749
2	170062078	G	C	C	rs13397109	0.0324611	TRUE	0.0684	0.0504	synonymous_variant	LRP2	ENST00000263816
1	158626378	C	T	T	rs857691	0.0325123	TRUE	0.2864	0.2522	synonymous_variant	SPTA1	ENST00000368147
1	158450382	C	T	T	rs1418843	0.0325151	TRUE	0.4843	0.4455	non_coding_transcript_exon_variant	RP11-144L1.4	ENST00000419738
										missense_variant	OR10R2	ENST00000368152
14	70990398	G	A	A	rs10162314	0.0325474	TRUE	0.0127	0.0237	synonymous_variant	ADAM20	ENST00000256389
										intron_variant	RP11-486O13.4	ENST00000556646
6	133072571	C	T	T	rs79036037	0.0325771	TRUE	0.0107	0.021	missense_variant	VNN2	ENST00000326499
										upstream_gene_variant	RP1-55C23.7	ENST00000430895
11	64697950	C	T	T	rs111934356	0.0326036	TRUE	0.0599	0.0428	splice_region_variant	PPP2R5B	ENST00000164133
										downstream_gene_variant	GPHA2	ENST00000279168
2	217005903	T	G	G	rs190526539	0.0326095	TRUE	0.0059	0.0016	splice_region_variant	XRCC5	ENST00000392133
19	53993670	G	A	A	rs2617667	0.0326717	TRUE	0.1959	0.1665	missense_variant	ZNF813	ENST00000396403
16	58552025	T	TA	TA	TMP_ESP_16_58552026_58552025	0.0326837	TRUE	0.0059	0.0016	frameshift_variant	SETD6	ENST00000219315
										downstream_gene_variant	CNOT1	ENST00000317147
										downstream_gene_variant	NDRG4	ENST00000394282
6	142539730	G	A	A	rs148656375	0.0327369	TRUE	0.0059	0.0016	missense_variant	VTA1	ENST00000367630
9	136910475	C	T	T	rs62639998	0.0327611	TRUE	0.0058	0.0016	synonymous_variant	BRD3	ENST00000303407
17	72956124	G	A	A	rs3744198	0.0328327	TRUE	0.4627	0.502	synonymous_variant	HID1	ENST00000425042
13	44457925	A	G	G	rs3764147	0.0328784	TRUE	0.1847	0.2161	upstream_gene_variant	CCDC122	ENST00000444614
										missense_variant	LACC1	ENST00000441843
18	21116684	G	A	A	rs145145840	0.0329748	TRUE	0.0059	0.0016	synonymous_variant	NPC1	ENST00000269228
										downstream_gene_variant	C18orf8	ENST00000269221
12	64668659	G	T	T	rs6581534	0.0329836	TRUE	0.2222	0.1912	intron_variant	RPS11P6	ENST00000535684
										intron_variant	C12orf56	ENST00000333722
2	228243905	G	A	A	rs7574414&COSM149081	0.0330053	TRUE	0.1196	0.1465	missense_variant	TM4SF20	ENST00000304568
13	73357758	A	G	G	rs115330455	0.0330455	TRUE	0.0059	0.0016	missense_variant	PIBF1	ENST00000326291
										upstream_gene_variant	DIS3	ENST00000377767
22	18209718	C	T	T	rs2535688	0.0330917	TRUE	0.1448	0.1738	synonymous_variant	BCL2L13	ENST00000317582
2	171225841	A	G	G	rs4668246	0.0331081	TRUE	0.3721	0.4102	missense_variant	MYO3B	ENST00000408978
4	119944611	G	T	T	rs1459058	0.033112	TRUE	0.4745	0.5133	synonymous_variant	SYNPO2	ENST00000307142
18	39584412	T	C	C	rs34205132	0.0331353	TRUE	0.1088	0.086	synonymous_variant	PIK3C3	ENST00000262039
4	17805379	G	A	A	rs7690457	0.0331701	TRUE	0.04	0.0262	missense_variant	DCAF16	ENST00000382247
5	78340257	C	G	G	rs248385	0.0332235	TRUE	0.4931	0.5319	synonymous_variant	DMGDH	ENST00000255189
2	197171183	C	T	T	rs12468199	0.0332522	TRUE	0.5982	0.6356	intron_variant	HECW2	ENST00000260983
2	230841074	C	T	T	rs499449	0.0332796	TRUE	0.2164	0.2497	downstream_gene_variant	RNU6-1027P	ENST00000383998
										intron_variant	FBXO36	ENST00000283946
1	111730901	C	T	T	rs608881	0.0332843	TRUE	0.1849	0.2164	synonymous_variant	DENND2D	ENST00000357640
										downstream_gene_variant	CEPT1	ENST00000545121
										upstream_gene_variant	RP5-1180E21.5	ENST00000610049
13	25009297	G	T	T	rs1050112	0.0333681	TRUE	0.3984	0.3612	missense_variant	PARP4	ENST00000381989
7	120428799	C	A	A	rs41623	0.0334549	TRUE	0.7733	0.7397	synonymous_variant	TSPAN12	ENST00000222747
11	121367626	T	C	C	rs12364988&COSM147338	0.0334715	TRUE	0.4853	0.5242	synonymous_variant	SORL1	ENST00000260197
9	139279173	G	A	A	rs10781510	0.0335328	TRUE	0.3816	0.4197	splice_region_variant	SNAPC4	ENST00000298532
1	203743653	C	T	T	rs3766748	0.0335537	TRUE	0.291	0.3272	synonymous_variant	LAX1	ENST00000442561
1	100908484	T	C	C	rs202211124	0.0336353	FALSE	0.004	0.0006	splice_region_variant	CDC14A	ENST00000361544
9	7174673	G	A	A	rs913588	0.0336425	TRUE	0.4766	0.5153	missense_variant	KDM4C	ENST00000381309
13	50115797	A	G	G	rs73190749	0.033666	TRUE	0.0647	0.0474	intron_variant	RCBTB1	ENST00000378302
3	73111809	A	G	G	rs2231926	0.0337221	TRUE	0.5409	0.5022	missense_variant	EBLN2	ENST00000533473
										intron_variant	PPP4R2	ENST00000356692
15	48757926	T	C	C	rs142367537	0.0337283	TRUE	0.0147	0.0071	intron_variant	FBN1	ENST00000316623
15	57835903	T	G	G	rs1620402	0.0337727	TRUE	0.2255	0.2588	missense_variant	CGNL1	ENST00000281282
11	5842310	T	G	G	rs8181529	0.0337972	TRUE	0.5986	0.6361	missense_variant	OR52N2	ENST00000317037
7	43810764	G	A	A	rs699512	0.0339099	TRUE	0.7261	0.7594	downstream_gene_variant	AC005189.6	ENST00000431286
										missense_variant	BLVRA	ENST00000402924
4	6619204	G	A	A	rs4689490	0.0339101	TRUE	0.8601	0.8858	synonymous_variant	MAN2B2	ENST00000285599
7	99262835	C	T	T	rs10264272&CS015291	0.0339544	FALSE	0.004	0.0006	synonymous_variant	CYP3A5	ENST00000222982
12	52913668	C	T	T	rs11170164&HIFD_KRT5:c.413G>A&CM076254	0.0339724	TRUE	0.091	0.0703	missense_variant	KRT5	ENST00000252242
6	170713682	A	T	T	rs9295407	0.0339831	TRUE	0.0888	0.1127	3_prime_UTR_variant	FAM120B	ENST00000476287
1	147119257	T	A	A	rs137987097	0.0340035	TRUE	0.0195	0.0103	missense_variant	ACP6	ENST00000369238
11	5528918	C	T	T	rs2227271&COSM429159	0.0340049	TRUE	0.3566	0.394	upstream_gene_variant	AC104389.28	ENST00000415970
										upstream_gene_variant	HBE1	ENST00000380237
										intron_variant	HBG2	ENST00000380259
										missense_variant	UBQLN3	ENST00000311659
										upstream_gene_variant	RP11-555J4.4	ENST00000430787
										non_coding_transcript_exon_variant	AL589642.1	ENST00000541085
9	32630385	T	G	G	rs34241003	0.0340568	TRUE	0.0107	0.0045	missense_variant	TAF1L	ENST00000242310
20	1459060	T	G	G	rs6042507	0.0340665	TRUE	0.9131	0.8892	missense_variant	SIRPB2	ENST00000359801
12	101018161	C	T	T	rs1045603	0.0340748	TRUE	0.1228	0.0992	synonymous_variant	GAS2L3	ENST00000539410
2	27657335	C	T	T	rs55665451	0.0342452	TRUE	0.0127	0.0057	splice_region_variant	NRBP1	ENST00000233557
19	36940698	A	G	G	rs10410711	0.0344178	TRUE	0.0332	0.0212	synonymous_variant	ZNF566	ENST00000454319
4	7857230	C	T	T	rs61742221	0.0344205	TRUE	0.4057	0.4438	synonymous_variant	AFAP1	ENST00000420658
10	124671204	C	T	T	rs141693944	0.0345009	FALSE	0.004	0.0006	synonymous_variant	FAM24A	ENST00000368894
6	41196605	T	C	C	rs9369265	0.0346109	TRUE	0.7641	0.7956	missense_variant	TREML4	ENST00000341495
12	113435450	A	T	T	rs1293755	0.0346208	TRUE	0.6451	0.6812	intron_variant	RP1-71H24.1	ENST00000552784
										synonymous_variant	OAS2	ENST00000342315
15	48726813	G	A	A	rs111844882	0.0346369	TRUE	0.0147	0.0072	synonymous_variant	FBN1	ENST00000316623
17	3397702	C	T	T	rs12948217&CM940123	0.034639	TRUE	0.2824	0.3181	synonymous_variant	ASPA	ENST00000263080
6	31322395	A	G	G	rs17199328	0.0346782	TRUE	0.1569	0.1862	intron_variant	HLA-B	ENST00000412585
										upstream_gene_variant	XXbac-BPG248L24.12	ENST00000603274
3	167272557	A	T	T	rs138815835	0.034684	FALSE	0.004	0.0006	missense_variant	WDR49	ENST00000308378
8	30623815	C	T	T	rs34990535	0.0347817	TRUE	0.0108	0.0045	non_coding_transcript_exon_variant	UBXN8	ENST00000519246
11	57799108	AC	A	A	rs34846253&CD035873	0.0347873	TRUE	0.1787	0.2093	frameshift_variant	OR6Q1	ENST00000302622
										intron_variant	OR9Q1	ENST00000335397
										upstream_gene_variant	RNU6-899P	ENST00000363947
8	13424727	A	G	G	rs147132901	0.0348642	TRUE	0.0127	0.0058	intron_variant	RP11-145O15.3	ENST00000529018
										missense_variant	C8orf48	ENST00000297324
1	92554283	G	A	A	rs34856868	0.0348964	TRUE	0.0181	0.0311	missense_variant	BTBD8	ENST00000342818
1	89520574	C	A	A	rs10922554&rs112565914	0.0349079	TRUE	0.7632	0.7947	intron_variant	GBP1	ENST00000370473
15	42434254	G	A	A	rs655427	0.0349419	TRUE	0.5178	0.5561	synonymous_variant	PLA2G4F	ENST00000382396
1	204103618	G	A	A	rs2293335	0.0349646	TRUE	0.6952	0.7299	downstream_gene_variant	RP11-74C13.4	ENST00000565388
										intron_variant	ETNK2	ENST00000367202
1	242023882	G	A	A	rs149397534	0.0349886	TRUE	0.0079	0.0026	missense_variant	EXO1	ENST00000366548
4	122079827	G	C	C	rs74396543	0.035008	TRUE	0.0406	0.0272	intron_variant	TNIP3	ENST00000509841
4	122068316	T	G	G	rs75386686	0.0353014	TRUE	0.0402	0.027	missense_variant	TNIP3	ENST00000509841
8	124664792	C	T	T	rs7387544	0.0353048	TRUE	0.7708	0.802	intron_variant	CTD-2552K11.2	ENST00000524355
										synonymous_variant	KLHL38	ENST00000325995
18	19153835	C	T	T	rs148536942	0.0353734	FALSE	0.0039	0.0006	missense_variant	ESCO1	ENST00000269214
17	45490251	C	T	T	rs3883318&COSM148290	0.0353973	TRUE	0.0832	0.0631	intron_variant	CTD-2026D20.2	ENST00000523101
										synonymous_variant	EFCAB13	ENST00000331493
11	6807163	C	G,T	G	rs2659879&COSM1356496&COSM1356495	0.0354099	TRUE	0.3081	0.3444	missense_variant	OR2AG1	ENST00000307401
18	67795689	C	T	T	rs149233888	0.0354125	TRUE	0.0078	0.0026	synonymous_variant	RTTN	ENST00000255674
4	110882051	T	C	C	rs11568937	0.0354241	TRUE	0.0293	0.0444	synonymous_variant	EGF	ENST00000265171
15	73595019	C	T	T	rs146829305	0.0354334	FALSE	0.0039	0.0006	synonymous_variant	NEO1	ENST00000339362
7	138312122	A	C,T	C	rs2305816	0.0354634	TRUE	0.7832	0.7508	upstream_gene_variant	SNORA40	ENST00000516379
										missense_variant	SVOPL	ENST00000419765
19	21541883	G	A	A	rs190244793	0.0354975	FALSE	0.0039	0.0006	5_prime_UTR_variant	ZNF738	ENST00000311015
2	70488470	C	T	T	rs2706762	0.0355057	TRUE	0.1331	0.1607	missense_variant	PCYOX1	ENST00000433351
22	32352215	C	G	G	rs61752252	0.035547	TRUE	0.0078	0.0026	synonymous_variant	YWHAH	ENST00000248975
										downstream_gene_variant	snoU13	ENST00000459049
19	9068990	G	T	T	rs35092547	0.0355506	TRUE	0.0205	0.0335	missense_variant	MUC16	ENST00000397910
16	57464236	G	A	A	rs170358	0.0355842	TRUE	0.0205	0.0338	synonymous_variant	CIAPIN1	ENST00000394391
10	75834538	C	T	T	rs56264452	0.0356141	FALSE	0.0039	0.0006	synonymous_variant	VCL	ENST00000211998
17	57958377	T	C	C	rs137993141	0.0356178	FALSE	0.0039	0.0006	upstream_gene_variant	NDUFB8P2	ENST00000605113
										missense_variant	TUBD1	ENST00000325752
1	152275559	A	G	G	rs3126065	0.0356216	FALSE	0.0039	0.0006	missense_variant	FLG	ENST00000368799
11	68029140	G	A	A	rs141439527&COSM931228	0.0356745	FALSE	0.0039	0.0006	synonymous_variant	C11orf24	ENST00000304271
9	125437769	A	G	G	rs16912099	0.0356818	FALSE	0.0039	0.0006	missense_variant	OR1L3	ENST00000304820
6	42627430	C	T	T	rs6916713	0.0357103	TRUE	0.2515	0.286	synonymous_variant	UBR2	ENST00000372899
										upstream_gene_variant	RNU6-890P	ENST00000384121
3	3170792	C	T,CACAGCTTCAGTATCT	T	rs334773	0.035712	FALSE	0.9961	0.999	missense_variant	TRNT1	ENST00000251607
17	3558417	C	G	G	rs459613	0.0357422	FALSE	0.9961	0.9994	downstream_gene_variant	RP11-235E17.6	ENST00000575741
										intron_variant	CTNS	ENST00000381870
5	140614326	T	C	C	rs182253231	0.0357422	FALSE	0.0039	0.0006	non_coding_transcript_exon_variant	PCDHB18	ENST00000526308
7	148809329	T	C	C	rs141655627	0.0357422	FALSE	0.0039	0.0006	synonymous_variant	ZNF425	ENST00000378061
3	167183321	TTTTC	T	T	-	0.0357574	FALSE	0.004	0.0007	frameshift_variant	SERPINI2	ENST00000476257
9	128099823	C	T	T	rs146957648	0.0357632	TRUE	0.0078	0.0026	missense_variant	GAPVD1	ENST00000394105
4	122749541	C	T	T	rs1507994	0.0357777	TRUE	0.3432	0.3074	intron_variant	BBS7	ENST00000264499
										upstream_gene_variant	CCNA2	ENST00000274026
16	57789821	C	T	T	rs141797415	0.0357855	FALSE	0.0039	0.0006	downstream_gene_variant	KIFC3	ENST00000379655
										synonymous_variant	KATNB1	ENST00000379661
17	18198082	A	G	G	rs149207949	0.0357993	FALSE	0.0039	0.0006	synonymous_variant	TOP3A	ENST00000321105
4	3388163	C	T	T	rs147432997	0.0358027	FALSE	0.0039	0.0006	splice_region_variant	RGS12	ENST00000344733
1	160648875	C	T	T	rs150535390	0.0358569	TRUE	0.0049	0.0128	intron_variant	RP11-404F10.2	ENST00000443928
										synonymous_variant	CD48	ENST00000368046
19	9452879	C	A	A	rs16979670	0.0358628	TRUE	0.008	0.0171	missense_variant	ZNF559	ENST00000393883
										upstream_gene_variant	CTC-325H20.2	ENST00000592371
										intron_variant	ZNF559-ZNF177	ENST00000541595
4	187510319	T	C	C	rs34174591	0.0358776	TRUE	0.0049	0.0129	synonymous_variant	FAT1	ENST00000441802
9	712599	C	T	T	rs11789987&COSM1462714&COSM1462713	0.0359095	TRUE	0.4295	0.3923	synonymous_variant	KANK1	ENST00000382303
5	49699157	G	A	A	rs145706448	0.0359145	FALSE	0.0039	0.0006	synonymous_variant	EMB	ENST00000303221
16	88666261	G	A	A	rs115553208	0.0359241	FALSE	0.0039	0.0006	synonymous_variant	ZC3H18	ENST00000301011
19	9452868	G	A	A	rs16979666	0.0359553	TRUE	0.0079	0.017	synonymous_variant	ZNF559	ENST00000393883
										upstream_gene_variant	CTC-325H20.2	ENST00000592371
										intron_variant	ZNF559-ZNF177	ENST00000541595
2	228884530	G	A	A	rs61752225	0.0359819	FALSE	0.0039	0.0006	missense_variant	SPHKAP	ENST00000392056
12	103795431	A	T	T	rs200782771&COSM239013	0.035985	FALSE	0.0039	0.0006	missense_variant	C12orf42	ENST00000378113
3	38655307	C	T	T	rs193922727	0.035985	FALSE	0.0039	0.0006	intron_variant	SCN5A	ENST00000413689
6	29395057	T	C	C	rs16894898	0.0359888	TRUE	0.0078	0.0026	missense_variant	OR11A1	ENST00000377149
										intron_variant	OR5V1	ENST00000377154
4	186583330	A	G	G	rs61734841&COSM1684018&COSM1684020&COSM1684019&COSM1684021	0.0359969	TRUE	0.0195	0.0106	missense_variant	SORBS2	ENST00000355634
										upstream_gene_variant	RP11-626E13.1	ENST00000447277
7	83029438	C	T	T	rs2722974	0.0360026	TRUE	0.4912	0.4533	synonymous_variant	SEMA3E	ENST00000307792
22	39499763	T	C	C	rs139316	0.0360888	TRUE	0.4922	0.4543	3_prime_UTR_variant	APOBEC3H	ENST00000401756
10	27454111	A	T	T	rs7068375	0.0360951	TRUE	0.6825	0.6464	intron_variant	MASTL	ENST00000375940
19	10748820	T	C	C	rs3859514	0.036131	TRUE	0.6518	0.6148	intron_variant	SLC44A2	ENST00000335757
										upstream_gene_variant	AC011475.1	ENST00000430975
13	28009031	G	C	C	rs7323&COSM1366159	0.0361579	TRUE	0.2505	0.2847	missense_variant	GTF3A	ENST00000381140
										upstream_gene_variant	AL137059.1	ENST00000366409
										downstream_gene_variant	MTIF3	ENST00000381116
9	74361209	T	A	A	rs145273850	0.0361629	FALSE	0.0039	0.0006	missense_variant	TMEM2	ENST00000377044
2	73800227	G	A	A	rs28730859&COSM722579	0.0361684	FALSE	0.0039	0.0006	synonymous_variant	ALMS1	ENST00000264448
6	29395104	G	A	A	rs16894899	0.0362174	TRUE	0.0078	0.0026	synonymous_variant	OR11A1	ENST00000377149
										intron_variant	OR5V1	ENST00000377154
8	28321280	C	T	T	rs146500582	0.0362272	FALSE	0.0039	0.0006	missense_variant	FBXO16	ENST00000380254
6	46129345	G	A	A	rs2235881	0.0362339	TRUE	0.5636	0.5255	synonymous_variant	ENPP5	ENST00000371383
12	6887020	T	C	C	rs870849	0.0362742	TRUE	0.6055	0.6423	missense_variant	LAG3	ENST00000203629
3	37396678	G	A	A	rs148417077	0.0362838	FALSE	0.0039	0.0006	missense_variant	GOLGA4	ENST00000356847
3	49138124	A	G	G	rs374002070	0.0363845	FALSE	0.004	0.0007	intron_variant	QARS	ENST00000306125
6	116264354	C	A	A	rs550480	0.0364033	TRUE	0.5921	0.6295	splice_region_variant	FRK	ENST00000606080
2	169870882	A	G	G	rs4148776	0.0364297	TRUE	0.0406	0.0581	intron_variant	ABCB11	ENST00000263817
6	38759379	G	A	A	rs1678674	0.0364412	TRUE	0.0344	0.0219	missense_variant	DNAH8	ENST00000359357
13	50118998	C	T	T	rs41284792	0.036443	TRUE	0.0151	0.0074	splice_region_variant	RCBTB1	ENST00000378302
3	167183316	ACC	A	A	-	0.0364525	FALSE	0.004	0.0007	frameshift_variant	SERPINI2	ENST00000476257
15	77064249	C	T	T	rs201335823&COSM965135&COSM1588116	0.0364658	FALSE	0.0039	0.0006	missense_variant	SCAPER	ENST00000563290
5	169482379	C	T	T	-	0.0365326	FALSE	0.0039	0.0006	synonymous_variant	DOCK2	ENST00000256935
7	91842554	T	C	C	rs11542682&COSM150325	0.036703	TRUE	0.0683	0.0898	synonymous_variant	KRIT1	ENST00000394507
11	64004692	C	T	T	rs12366035&COSM147267	0.0367071	TRUE	0.2943	0.3297	splice_region_variant	VEGFB	ENST00000309422
										upstream_gene_variant	RP11-783K16.14	ENST00000534988
										downstream_gene_variant	DNAJC4	ENST00000321685
										upstream_gene_variant	FKBP2	ENST00000394540
19	54610367	G	C	C	rs34939501	0.0367475	TRUE	0.0098	0.0195	missense_variant	TFPT	ENST00000391759
										3_prime_UTR_variant	NDUFA3	ENST00000485876
7	100648117	C	G	G	rs11766125&COSM150356	0.036813	TRUE	0.4922	0.53	missense_variant	MUC12	ENST00000536621
4	141320130	G	A	A	rs115238672	0.0368245	TRUE	0.0049	0.0131	synonymous_variant	CLGN	ENST00000325617
7	100647920	A	C	C	rs11772963&COSM150354	0.036849	TRUE	0.4922	0.53	synonymous_variant	MUC12	ENST00000536621
4	13600953	C	T	T	rs61995952	0.0369396	TRUE	0.0098	0.0197	missense_variant	BOD1L1	ENST00000040738
4	94344032	C	T	T	rs72668716&COSM1431815	0.0369748	TRUE	0.0176	0.0089	synonymous_variant	GRID2	ENST00000282020
15	51773327	A	T	T	rs148062616	0.0369782	TRUE	0.0175	0.0089	missense_variant	DMXL2	ENST00000543779
										intron_variant	RP11-707P17.1	ENST00000561007
13	45148865	TCCA	T	T	rs201688574	0.0370033	TRUE	0.0175	0.0089	inframe_deletion	TSC22D1	ENST00000458659
9	114484783	A	G	G	rs12352352	0.0370064	TRUE	0.2563	0.2245	synonymous_variant	C9orf84	ENST00000374287
2	64327592	T	C	C	rs329497	0.0370321	TRUE	0.2756	0.3103	synonymous_variant	PELI1	ENST00000358912
17	61903515	A	C	C	rs202150531	0.0370387	FALSE	0.0039	0.0006	upstream_gene_variant	PSMC5	ENST00000310144
										intron_variant	FTSJ3	ENST00000427159
19	51410258	C	T	T	rs140350753&COSM999843	0.0370387	FALSE	0.0039	0.0006	missense_variant	KLK4	ENST00000324041
8	99961655	C	T	T	rs200456742	0.037102	FALSE	0.0039	0.0006	missense_variant	OSR2	ENST00000297565
6	15615637	G	A	A	rs3829893	0.0371683	TRUE	0.1607	0.1339	splice_region_variant	DTNBP1	ENST00000344537
1	53681699	T	G	G	rs1134688	0.0372138	TRUE	0.1986	0.2301	synonymous_variant	C1orf123	ENST00000294360
										upstream_gene_variant	RP5-1024G6.2	ENST00000452466
										upstream_gene_variant	RP5-1024G6.7	ENST00000569869
										downstream_gene_variant	CPT2	ENST00000371486
17	39724518	G	A	A	rs145501803	0.0372277	FALSE	0.0039	0.0007	synonymous_variant	KRT9	ENST00000246662
4	110723140	C	T,G	T	rs113612355	0.0372601	TRUE	0.0189	0.0316	5_prime_UTR_variant	CFI	ENST00000394634
1	203740615	T	C	C	rs3737976	0.0372699	TRUE	0.6471	0.6101	intron_variant	LAX1	ENST00000442561
11	75152243	C	T	T	rs571353&COSM330244	0.0373003	TRUE	0.7147	0.7484	missense_variant	GDPD5	ENST00000336898
5	107197420	G	A	A	rs61749621	0.0373452	TRUE	0.1587	0.188	3_prime_UTR_variant	FBXL17	ENST00000542267
15	48800870	G	A	A	rs112366266	0.037434	TRUE	0.0147	0.0073	synonymous_variant	FBN1	ENST00000316623
2	202677263	C	G	G	rs55702519	0.0375018	TRUE	0.0118	0.0226	downstream_gene_variant	Y_RNA	ENST00000365267
										synonymous_variant	CDK15	ENST00000450471
21	46908355	T	C	C	rs11702425	0.0375688	TRUE	0.3265	0.2921	synonymous_variant	COL18A1	ENST00000355480
9	33941796	C	T	T	rs150194348	0.0376138	FALSE	0.0039	0.0007	missense_variant	UBAP2	ENST00000379238
3	3215954	A	G	G	rs1669321	0.0376138	FALSE	0.9961	0.9993	intron_variant	CRBN	ENST00000231948
2	228846404	A	G	G	rs146812150	0.0376791	FALSE	0.0039	0.0007	3_prime_UTR_variant	SPHKAP	ENST00000392056
1	184702008	G	A	A	rs41264582	0.0377658	TRUE	0.0253	0.0148	missense_variant	EDEM3	ENST00000318130
7	107834734	C	T	T	rs404287	0.0377795	TRUE	0.7643	0.7955	synonymous_variant	NRCAM	ENST00000379028
9	112963702	G	A	A	rs4978888	0.0378037	TRUE	0.1791	0.1512	synonymous_variant	C9orf152	ENST00000400613
11	5989223	G	A	A	rs61730422	0.0378588	TRUE	0.1062	0.0846	non_coding_transcript_exon_variant	RP11-451K18.7	ENST00000532411
17	71238445	AC	A	A	TMP_ESP_17_71238446_71238446	0.0379124	TRUE	0.001	0.0061	frameshift_variant	C17orf80	ENST00000359042
										upstream_gene_variant	RP11-661C3.2	ENST00000579037
19	49143025	T	C	C	rs2303147	0.0379348	TRUE	0.8438	0.8702	intron_variant	SEC1P	ENST00000430145
										intron_variant	CA11	ENST00000084798
										upstream_gene_variant	DBP	ENST00000222122
1	154184993	G	A	A	rs144385115	0.0379704	TRUE	0.0146	0.0073	missense_variant	C1orf43	ENST00000368521
9	14819370	G	T	T	rs7023244	0.0379925	TRUE	0.2133	0.2457	missense_variant	FREM1	ENST00000422223
9	123632829	G	C	C	rs4836833	0.0380271	TRUE	0.665	0.6999	intron_variant	PHF19	ENST00000373896
22	22677176	T	C	C	rs11704294	0.0380832	TRUE	0.1465	0.1744	downstream_gene_variant	IGLV5-52	ENST00000390289
										synonymous_variant	IGLV1-51	ENST00000390290
										upstream_gene_variant	IGLV1-50	ENST00000390291
										non_coding_transcript_exon_variant	BMS1P20	ENST00000426066
1	92944188	G	A	A	rs80337126&COSM1503896	0.0381067	TRUE	0.0312	0.0196	synonymous_variant	GFI1	ENST00000370332
2	197171175	C	T	T	rs4241189	0.0381805	TRUE	0.7195	0.7524	intron_variant	HECW2	ENST00000260983
15	31362352	C	T	T	rs2241493	0.0381818	TRUE	0.8438	0.8148	missense_variant	TRPM1	ENST00000542188
3	185823565	C	T	T	rs62290908	0.0382163	TRUE	0.001	0.0061	intron_variant	ETV5	ENST00000306376
18	71928150	C	T	T	rs7238987	0.0382241	TRUE	0.1476	0.1759	splice_region_variant	CYB5A	ENST00000340533
2	65228541	G	A	A	rs202240207	0.0382669	TRUE	0.001	0.0062	intron_variant	SLC1A4	ENST00000234256
1	169824041	C	T	T	rs114153194	0.0383127	TRUE	0.001	0.0061	downstream_gene_variant	C1orf112	ENST00000286031
										upstream_gene_variant	RN7SL333P	ENST00000476398
										synonymous_variant	SCYL3	ENST00000367772
2	39553351	C	A	A	rs35957290	0.0383368	TRUE	0.001	0.0061	upstream_gene_variant	RP11-449G16.1	ENST00000609671
										missense_variant	MAP4K3	ENST00000263881
11	6007613	T	G	G	rs4354673	0.0384165	TRUE	0.7778	0.8078	missense_variant	OR52L1	ENST00000332249
12	8074192	G	A	A	rs25684	0.0384234	TRUE	0.4394	0.4769	synonymous_variant	SLC2A3	ENST00000075120
6	31903804	G	C	C	rs9332739&C2base_D0094:g.9059G>C&CM983816	0.0384725	TRUE	0.0541	0.0384	intron_variant	CFB	ENST00000456570
										missense_variant	C2	ENST00000299367
6	35803192	C	A	A	rs1049649	0.0385893	TRUE	0.2833	0.3179	synonymous_variant	SRPK1	ENST00000373825
9	123239643	A	G	G	rs41296081	0.0386359	TRUE	0.0039	0.0109	missense_variant	CDK5RAP2	ENST00000349780
19	43243238	A	G	G	rs11559136	0.0386787	TRUE	0.499	0.5365	missense_variant	PSG3	ENST00000327495
1	170511604	T	C	C	rs7538037	0.0386826	TRUE	0.3123	0.3478	intron_variant	GORAB	ENST00000367763
2	219527005	C	T	T	rs2303561	0.0386861	TRUE	0.4131	0.4501	upstream_gene_variant	ZNF142	ENST00000411696
										downstream_gene_variant	RNF25	ENST00000295704
										intron_variant	BCS1L	ENST00000431802
17	56233034	C	A	A	rs7218964&COSM148303	0.0386999	TRUE	0.168	0.1974	upstream_gene_variant	MSX2P1	ENST00000584100
										missense_variant	OR4D1	ENST00000268912
2	219532905	G	A	A	rs2556385	0.038712	TRUE	0.4111	0.4481	intron_variant	RNF25	ENST00000295704
										upstream_gene_variant	STK36	ENST00000295709
										downstream_gene_variant	BCS1L	ENST00000431802
12	52635360	G	A	A	rs999665&COSM147517	0.0387341	TRUE	0.5302	0.5677	synonymous_variant	KRT7	ENST00000331817
										downstream_gene_variant	RP3-416H24.1	ENST00000546686
10	115327273	G	T	T	rs61867369	0.0387372	TRUE	0.004	0.0115	missense_variant	HABP2	ENST00000351270
6	139581461	C	T	T	rs6904970	0.0387396	TRUE	0.0342	0.0498	synonymous_variant	TXLNB	ENST00000358430
14	58678057	G	A	A	rs17832891	0.0387415	TRUE	0.0246	0.0383	synonymous_variant	ACTR10	ENST00000254286
1	223177574	A	G	G	rs2609355	0.0387478	TRUE	0.2843	0.3189	synonymous_variant	DISP1	ENST00000284476
10	27538817	A	G	G	rs150882844	0.0387539	TRUE	0.0039	0.0112	intron_variant	RP11-85G18.6	ENST00000574842
										non_coding_transcript_exon_variant	LRRC37A6P	ENST00000284414
16	89845178	T	TAC	TAC	rs36204974	0.0387665	TRUE	0.0758	0.098	intron_variant	FANCA	ENST00000389301
19	35175749	C	G	G	rs10401309	0.0387676	TRUE	0.093	0.1166	synonymous_variant	ZNF302	ENST00000505242
17	79477898	GC	G	G	rs59886367	0.0388193	TRUE	0.2324	0.2651	downstream_gene_variant	AC139149.1	ENST00000584254
										intron_variant	ACTG1	ENST00000575842
										upstream_gene_variant	RP13-766D20.1	ENST00000448147
5	102894730	C	T	T	rs34399362	0.0388463	TRUE	0.001	0.0064	missense_variant	NUDT12	ENST00000230792
11	6806827	G	T	T	rs2659880	0.0388539	TRUE	0.3059	0.3412	missense_variant	OR2AG1	ENST00000307401
5	137525343	T	C	C	rs2231479	0.0388657	TRUE	0.001	0.0064	downstream_gene_variant	KIF20A	ENST00000394894
										synonymous_variant	CDC23	ENST00000394886
8	2054077	A	G	G	rs117165873	0.0388766	TRUE	0.001	0.0064	missense_variant	MYOM2	ENST00000262113
1	248756434	C	A	A	rs61997185	0.0388798	TRUE	0.001	0.0065	downstream_gene_variant	Y_RNA	ENST00000364732
										synonymous_variant	OR2T10	ENST00000330500
18	42533130	A	G	G	rs8096662	0.0389264	TRUE	0.8373	0.8637	synonymous_variant	SETBP1	ENST00000282030
7	158896517	G	A	A	rs2270313	0.0389733	TRUE	0.2515	0.2197	synonymous_variant	VIPR2	ENST00000262178
14	59827588	T	C	C	rs181920728&COSM1640118	0.0390246	TRUE	0.001	0.0065	splice_region_variant	DAAM1	ENST00000395125
10	81925866	T	C	C	rs72807973	0.0390329	TRUE	0.001	0.0065	missense_variant	ANXA11	ENST00000438331
1	183599638	C	T	T	rs2231240	0.0390854	TRUE	0.0217	0.0352	synonymous_variant	ARPC5	ENST00000294742
4	123179900	C	T	T	rs45510500	0.0392983	TRUE	0.0675	0.0504	missense_variant	KIAA1109	ENST00000264501
1	157768000	G	C	C	rs3811024	0.03931	TRUE	0.2371	0.27	synonymous_variant	FCRL1	ENST00000368176
17	17168164	G	A	A	rs3182911	0.0393168	TRUE	0.4812	0.5185	synonymous_variant	COPS3	ENST00000268717
19	57802806	C	T	T	rs2041109	0.0393199	TRUE	0.2812	0.2484	synonymous_variant	ZNF460	ENST00000360338
14	33292743	A	C	C	rs2239647	0.0394183	TRUE	0.5108	0.5478	synonymous_variant	AKAP6	ENST00000280979
1	111702020	A	G	G	rs146158422	0.039501	TRUE	0.0177	0.0093	missense_variant	CEPT1	ENST00000545121
6	29141632	T	C	C	rs3116855	0.0397284	TRUE	0.4638	0.5013	missense_variant	OR2J2	ENST00000377167
1	117660754	C	T	T	rs749902	0.0397374	TRUE	0.3109	0.3463	missense_variant	TRIM45	ENST00000256649
15	43817406	T	C	C	rs480108	0.0398023	TRUE	0.2731	0.3073	synonymous_variant	MAP1A	ENST00000300231
6	116757557	T	C	C	rs560644	0.0398196	TRUE	0.9103	0.9302	synonymous_variant	DSE	ENST00000331677
6	161152240	G	A	A	rs4252125&CM043559	0.0398762	TRUE	0.2732	0.3072	missense_variant	PLG	ENST00000308192
1	206328803	T	C	C	rs41302235	0.0399134	TRUE	0.2178	0.1881	synonymous_variant	CTSE	ENST00000358184
3	169999670	A	G	G	rs55683301	0.040002	TRUE	0.0362	0.0234	splice_region_variant	PRKCI	ENST00000295797
3	1418753	G	A	A	rs17038365	0.0400184	TRUE	0.0762	0.0977	synonymous_variant	CNTN6	ENST00000446702
1	108724541	T	C	C	rs17514537	0.0400317	TRUE	0.0356	0.023	intron_variant	SLC25A24	ENST00000565488
12	130185048	A	G	G	rs151244831	0.0400687	TRUE	0.0176	0.0093	missense_variant	TMEM132D	ENST00000422113
										upstream_gene_variant	RP11-174M13.2	ENST00000544036
2	111428136	C	T	T	rs1801636	0.0400791	TRUE	0.0068	0.0154	synonymous_variant	BUB1	ENST00000302759
7	107824889	C	G	G	rs401433	0.0401091	TRUE	0.7559	0.7872	synonymous_variant	NRCAM	ENST00000379028
2	113671410	A	G	G	rs3811047	0.0401387	TRUE	0.6787	0.7127	missense_variant	IL37	ENST00000263326
6	54804879	C	T	T	rs13208146	0.0401869	TRUE	0.0156	0.0076	synonymous_variant	FAM83B	ENST00000306858
										upstream_gene_variant	RP3-523K23.2	ENST00000562834
5	169174484	A	G	G	rs13155521	0.0402013	TRUE	0.0669	0.0873	synonymous_variant	DOCK2	ENST00000256935
14	101531734	G	A	A	rs201007039	0.0402667	TRUE	0.0127	0.0061	downstream_gene_variant	MIR541	ENST00000401360
										upstream_gene_variant	MIR656	ENST00000385224
										upstream_gene_variant	MEG9	ENST00000429368
										downstream_gene_variant	MIR409	ENST00000362237
										upstream_gene_variant	MIR412	ENST00000362142
										upstream_gene_variant	MIR369	ENST00000362155
										upstream_gene_variant	MIR410	ENST00000362222
										downstream_gene_variant	MIR496	ENST00000385226
										downstream_gene_variant	MIR377	ENST00000362145
12	77438436	T	C	C	rs2242384&COSM147566	0.0403091	TRUE	0.2539	0.2874	synonymous_variant	E2F7	ENST00000322886
6	170627174	C	T	T	rs61733632	0.0403094	TRUE	0.0351	0.0228	synonymous_variant	FAM120B	ENST00000476287
1	86488232	G	A	A	rs641712	0.0404295	TRUE	0.244	0.2773	missense_variant	COL24A1	ENST00000370571
2	152527608	C	T	T	rs34577613&COSM148955	0.040519	TRUE	0.0889	0.1117	missense_variant	NEB	ENST00000397345
18	77805856	A	C	C	rs3744872	0.0406009	TRUE	0.275	0.3094	missense_variant	RBFA	ENST00000306735
										intron_variant	RP11-795F19.5	ENST00000569722
13	95735520	C	A	A	rs11568694	0.0406624	TRUE	0.0029	0.0094	missense_variant	ABCC4	ENST00000376887
20	5904289	G	A	A	rs74621755	0.0407081	TRUE	0.0156	0.0077	downstream_gene_variant	RP5-967N21.2	ENST00000400619
										missense_variant	CHGB	ENST00000378961
17	64210599	G	T	T	rs150652035	0.0408013	TRUE	0.0128	0.0061	synonymous_variant	APOH	ENST00000205948
17	5126689	G	A	A	rs2585271	0.0408041	TRUE	0.6299	0.665	synonymous_variant	SCIMP	ENST00000574081
										non_coding_transcript_exon_variant	RP11-333E1.1	ENST00000571689
9	113459655	C	T	T	rs41279051&COSM43011	0.0408751	TRUE	0.2051	0.1765	synonymous_variant	MUSK	ENST00000374448
11	5809990	G	A	A	rs11039038	0.0408814	TRUE	0.1042	0.0829	synonymous_variant	OR52N1	ENST00000317078
15	77344793	T	A	A	rs11737	0.0408898	TRUE	0.655	0.6894	synonymous_variant	TSPAN3	ENST00000267970
17	6683684	A	G	G	rs16956264	0.0408942	TRUE	0.166	0.1397	downstream_gene_variant	XAF1	ENST00000361842
										missense_variant	FBXO39	ENST00000321535
4	79832279	G	A	A	rs143310663&COSM1193935	0.0408948	TRUE	0.003	0.0098	missense_variant	BMP2K	ENST00000335016
										downstream_gene_variant	PAQR3	ENST00000512733
6	84108065	A	T	T	rs4706990	0.0408958	TRUE	0.3068	0.3422	intron_variant	ME1	ENST00000369705
										downstream_gene_variant	RP11-378G13.2	ENST00000403475
5	169015479	G	A	A	rs116483731	0.0409553	TRUE	0.003	0.0096	missense_variant	SPDL1	ENST00000265295
9	894036	T	C	C	rs16925431	0.0409711	TRUE	0.0146	0.0256	synonymous_variant	DMRT1	ENST00000382276
11	62401743	G	A	A	rs187892425	0.0409951	TRUE	0.002	0.0078	intron_variant	GANAB	ENST00000346178
16	80583497	C	T	T	rs11866734&COSM435818	0.0410835	TRUE	0.226	0.2581	intron_variant	RP11-109P11.1	ENST00000568275
										synonymous_variant	DYNLRB2	ENST00000305904
20	18513372	C	T	T	rs17807673	0.041171	TRUE	0.1262	0.1524	missense_variant	SEC23B	ENST00000336714
5	55086497	T	G	G	rs61748223	0.0411817	TRUE	0.0288	0.0434	synonymous_variant	DDX4	ENST00000505374
15	40683702	A	G	G	rs11541642	0.0412728	TRUE	0.1396	0.1153	missense_variant	KNSTRN	ENST00000249776
15	56140995	T	A	A	rs12232351	0.0413283	TRUE	0.3062	0.3413	intron_variant	NEDD4	ENST00000338963
14	72169130	T	C	C	rs79937396	0.0413861	TRUE	0.0253	0.0392	missense_variant	SIPA1L1	ENST00000555818
14	21865508	C	G,T	G	rs188164714	0.0414316	TRUE	0.002	0.0077	non_coding_transcript_exon_variant	SNORD8	ENST00000363915
										upstream_gene_variant	RP11-689J19.1	ENST00000480068
										intron_variant	CHD8	ENST00000399982
3	1262474	T	C	C	rs2013828	0.0414811	TRUE	0.3249	0.3604	synonymous_variant	CNTN6	ENST00000446702
1	183617413	T	C	C	rs12045762	0.0414817	TRUE	0.0225	0.0358	intron_variant	RGL1	ENST00000304685
										synonymous_variant	APOBEC4	ENST00000308641
1	183617094	G	A	A	rs10911391	0.0414887	TRUE	0.0224	0.0357	intron_variant	RGL1	ENST00000304685
										missense_variant	APOBEC4	ENST00000308641
20	49508776	C	A	A	rs148502910	0.0414898	TRUE	0.0019	0.008	synonymous_variant	ADNP	ENST00000396029
20	3903997	A	AT	AT	rs143725982	0.0414984	TRUE	0.002	0.008	3_prime_UTR_variant	PANK2	ENST00000316562
5	13754394	C	T	T	rs2401809	0.0415079	TRUE	0.3232	0.3582	synonymous_variant	DNAH5	ENST00000265104
6	99893878	T	C	C	rs12203426	0.0415143	TRUE	0.2018	0.2328	synonymous_variant	USP45	ENST00000327681
1	183617693	G	A	A	rs16861394	0.0415519	TRUE	0.0225	0.0359	intron_variant	RGL1	ENST00000304685
										missense_variant	APOBEC4	ENST00000308641
1	183616884	C	T	T	rs10911390	0.0415539	TRUE	0.0224	0.0354	intron_variant	RGL1	ENST00000304685
										missense_variant	APOBEC4	ENST00000308641
11	60668930	C	A	A	rs145371269	0.0415826	TRUE	0.002	0.0082	intron_variant	PRPF19	ENST00000227524
1	183617311	T	A	A	rs10911392	0.0416217	TRUE	0.0225	0.0354	intron_variant	RGL1	ENST00000304685
										synonymous_variant	APOBEC4	ENST00000308641
1	110280252	ATCC	A	A	rs36120609	0.041652	TRUE	0.1355	0.1622	intron_variant	GSTM3	ENST00000540225
										intron_variant	RP4-735C1.4	ENST00000431955
9	113169630	T	C	C	rs7046213	0.0417417	TRUE	0.5197	0.5569	synonymous_variant	SVEP1	ENST00000401783
19	52520518	T	C	C	rs73934728	0.0419023	TRUE	0.0128	0.0235	synonymous_variant	ZNF614	ENST00000270649
17	45904420	C	T	T	rs11538868	0.0419435	TRUE	0.3701	0.4065	missense_variant	MRPL10	ENST00000290208
										upstream_gene_variant	LRRC46	ENST00000269025
1	228412308	G	A	A	rs1757152	0.041948	TRUE	0.4241	0.3878	synonymous_variant	OBSCN	ENST00000570156
6	160225012	T	G	G	rs35435543	0.0421249	TRUE	0.5361	0.5728	synonymous_variant	PNLDC1	ENST00000610273
4	106861730	A	G	G	rs4340795	0.0421589	TRUE	0.9219	0.9002	missense_variant	NPNT	ENST00000427316
19	52538278	A	C	C	rs6509616	0.0422804	TRUE	0.0127	0.023	synonymous_variant	ZNF432	ENST00000594154
19	52568422	T	G	G	rs61743893	0.0423165	TRUE	0.0127	0.0233	upstream_gene_variant	CTC-471J1.2	ENST00000569091
										missense_variant	ZNF841	ENST00000389534
19	52468587	G	T	T	rs3764538	0.042337	TRUE	0.1412	0.117	intron_variant	HCCAT3	ENST00000595010
										synonymous_variant	ZNF350	ENST00000243644
10	7285632	A	G	G	rs2248474	0.0423509	TRUE	0.8953	0.9165	synonymous_variant	SFMBT2	ENST00000361972
1	171162551	T	TGAC	TGAC	rs2020868	0.0425187	TRUE	0.0324	0.0476	inframe_insertion	FMO2	ENST00000441535
18	55226383	G	C	C	rs536765	0.0425476	TRUE	0.6676	0.7016	synonymous_variant	FECH	ENST00000382873
6	7606255	G	A	A	rs2757597	0.04268	TRUE	0.6123	0.6481	intron_variant	SNRNP48	ENST00000342415
9	37501752	T	C	C	rs17412622	0.042741	TRUE	0.0627	0.0824	synonymous_variant	POLR1E	ENST00000377798
7	75659753	T	C	C	rs145942606	0.0427802	TRUE	0.0097	0.0038	missense_variant	STYXL1	ENST00000248600
1	200376695	C	T	T	rs35342093	0.0428066	TRUE	0.0595	0.0437	synonymous_variant	ZNF281	ENST00000294740
3	111356092	A	G	G	rs34636484	0.0428489	TRUE	0.0513	0.0366	synonymous_variant	CD96	ENST00000283285
										downstream_gene_variant	RP11-402J7.2	ENST00000489836
5	140559914	T	C,A	C	rs2740583	0.0428915	TRUE	0.3217	0.3575	missense_variant	PCDHB8	ENST00000239444
										downstream_gene_variant	PCDHB7	ENST00000231137
										upstream_gene_variant	PCDHB16	ENST00000361016
1	19166294	G	A	A	rs12033832	0.0429038	TRUE	0.327	0.3624	synonymous_variant	TAS1R2	ENST00000375371
9	8486142	A	G	G	rs151005956&COSM33478&COSM1463255	0.0429052	TRUE	0.0097	0.0038	missense_variant	PTPRD	ENST00000381196
10	95395245	C	T	T	rs11187564	0.0429097	TRUE	0.0541	0.0732	intron_variant	PDE6C	ENST00000371447
7	100486035	C	A	A	rs2720392	0.0429364	TRUE	0.4892	0.526	intron_variant	SRRT	ENST00000347433
										downstream_gene_variant	UFSP1	ENST00000388761
										downstream_gene_variant	ACHE	ENST00000302913
5	102894673	T	C	C	rs34468716	0.0429817	TRUE	0.1063	0.1305	missense_variant	NUDT12	ENST00000230792
11	5373309	C	A	A	rs115333544	0.0429867	TRUE	0.075	0.057	missense_variant	OR51B6	ENST00000380219
										intron_variant	HBE1	ENST00000380237
										intron_variant	HBG2	ENST00000380259
										upstream_gene_variant	AC104389.31	ENST00000450768
										intron_variant	AC104389.28	ENST00000415970
2	167163043	T	C	C	rs9646771	0.043047	TRUE	0.6358	0.6705	downstream_gene_variant	AC010127.3	ENST00000447809
										synonymous_variant	SCN9A	ENST00000409672
11	119206375	G	A	A	rs2511841	0.0430474	TRUE	0.6601	0.6945	downstream_gene_variant	RP11-334E6.10	ENST00000501918
										synonymous_variant	RNF26	ENST00000311413
										downstream_gene_variant	MFRP	ENST00000555262
										downstream_gene_variant	C1QTNF5	ENST00000445041
										downstream_gene_variant	MFRP	ENST00000530681
8	27369334	A	G,C	C	rs7816586	0.0430675	TRUE	0	0.0035	intron_variant	EPHX2	ENST00000521400
11	30033191	G	A	A	rs3802914	0.0431382	TRUE	0.1706	0.1439	synonymous_variant	KCNA4	ENST00000328224
9	104238730	T	A	A	rs17187712	0.0431539	TRUE	0.04	0.0566	synonymous_variant	TMEM246	ENST00000374851
										intron_variant	RP11-490D19.6	ENST00000450109
5	76359024	C	A	A	rs34400049	0.0431605	TRUE	0.3167	0.2833	missense_variant	AGGF1	ENST00000312916
1	158549511	A	G	G	rs863363	0.0431639	TRUE	0.4912	0.4547	missense_variant	OR10X1	ENST00000368150
9	100074446	C	T	T	rs3747504&COSM150641	0.04322	TRUE	0.1686	0.1976	synonymous_variant	CCDC180	ENST00000375202
										non_coding_transcript_exon_variant	RP11-23J9.4	ENST00000534123
13	111286921	C	T	T	rs149987125	0.043247	TRUE	0.0098	0.0039	upstream_gene_variant	AL139385.1	ENST00000545740
										synonymous_variant	CARKD	ENST00000309957
17	62019103	G	T	T	COSM148317	0.0432692	TRUE	0.2236	0.194	synonymous_variant	SCN4A	ENST00000435607
13	49281785	T	A	A	rs138722135	0.0433562	TRUE	0.0156	0.008	missense_variant	CYSLTR2	ENST00000282018
18	67871343	A	C	C	rs3911730	0.0433953	TRUE	0.9191	0.9379	missense_variant	RTTN	ENST00000255674
5	112178492	C	T	T	rs2229994	0.0434962	TRUE	0.0178	0.0097	intron_variant	CTC-554D6.1	ENST00000520401
										synonymous_variant	APC	ENST00000457016
										intron_variant	CCDC183-AS1	ENST00000414656
										intron_variant	RP11-216L13.18	ENST00000471502
9	139701108	A	C	C	rs2254143	0.0435839	TRUE	0.8301	0.8011	upstream_gene_variant	RABL6	ENST00000371663
										non_coding_transcript_exon_variant	RP11-216L13.19	ENST00000415992
										missense_variant	CCDC183	ENST00000338005
11	85437499	T	C	C	rs72947495	0.0436048	TRUE	0.0156	0.008	initiator_codon_variant	SYTL2	ENST00000354566
13	49281101	T	G	G	rs143085034	0.0436048	TRUE	0.0156	0.008	missense_variant	CYSLTR2	ENST00000282018
10	121199310	T	C	C	rs1109490	0.0436091	TRUE	0.4707	0.5071	intron_variant	GRK5	ENST00000392870
2	198949344	A	G	G	rs113185553	0.0436183	TRUE	0.0176	0.0296	missense_variant	PLCL1	ENST00000428675
14	20215941	A	G	G	rs111921676	0.0437487	TRUE	0.0118	0.0051	missense_variant	OR4Q3	ENST00000331723
17	37949134	T	C	C	rs116815485	0.0437693	TRUE	0.0079	0.0029	synonymous_variant	IKZF3	ENST00000346872
16	70191071	C	T	T	rs143033684	0.0438	TRUE	0.0292	0.0183	downstream_gene_variant	RP11-296I10.3	ENST00000502126
										3_prime_UTR_variant	PDPR	ENST00000288050
19	21265110	G	A	A	rs61733856	0.0439131	TRUE	0.0741	0.0953	5_prime_UTR_variant	ZNF714	ENST00000596143
7	5568288	C	A	A	rs79074016	0.0439467	TRUE	0.0117	0.0051	upstream_gene_variant	AC006483.1	ENST00000579427
										synonymous_variant	ACTB	ENST00000331789
10	96534922	G	C	C	rs17878459&CM983292	0.0441052	TRUE	0.0264	0.0402	missense_variant	CYP2C19	ENST00000371321
										upstream_gene_variant	MTND4P19	ENST00000446659
1	207133093	T	C	C	rs151021758	0.044218	TRUE	0.0156	0.0081	missense_variant	FCAMR	ENST00000324852
15	91424029	C	T	T	rs142489043	0.044252	TRUE	0.0118	0.0052	synonymous_variant	FURIN	ENST00000268171
										upstream_gene_variant	FES	ENST00000328850
11	108381644	T	C	C	rs79942405	0.044272	TRUE	0.0264	0.04	synonymous_variant	EXPH5	ENST00000265843
9	2834094	A	G	G	rs184075081&COSM1197351	0.0442808	FALSE	0.005	0.0013	missense_variant	KIAA0020	ENST00000397885
4	166929102	G	A	A	rs17590218&COSM1131188	0.044361	TRUE	0.0205	0.0329	synonymous_variant	TLL1	ENST00000061240
3	108541761	T	C	C	rs9879812	0.0444126	TRUE	0.3105	0.3455	5_prime_UTR_variant	TRAT1	ENST00000295756
4	129891542	C	A	A	rs141863899&COSM732605&COSM732606	0.0445293	TRUE	0.0271	0.0164	missense_variant	SCLT1	ENST00000281142
11	85630411	C	T	T	rs12805520	0.044559	TRUE	0.1004	0.1243	intron_variant	RP11-90K17.2	ENST00000531414
										missense_variant	CCDC83	ENST00000280245
3	134197429	G	A	A	rs61748112	0.044709	TRUE	0.0361	0.0239	3_prime_UTR_variant	ANAPC13	ENST00000510994
1	171162583	T	C	C	rs2020860	0.0447752	TRUE	0.0334	0.0483	missense_variant	FMO2	ENST00000441535
1	235909738	G	A	A	rs150306354	0.0447945	TRUE	0.0078	0.0029	missense_variant	LYST	ENST00000389794
19	58928751	G	A	A	rs35111737	0.0448771	TRUE	0.0078	0.0029	missense_variant	ZNF584	ENST00000306910
										upstream_gene_variant	CTD-2619J13.16	ENST00000596296
6	28359073	A	G	G	rs2232432	0.0448771	TRUE	0.0078	0.0029	missense_variant	ZSCAN12	ENST00000361028
19	7569282	A	G	G	rs484870	0.0448823	TRUE	0.3605	0.3963	missense_variant	C19orf45	ENST00000361664
										upstream_gene_variant	CTD-2207O23.12	ENST00000599312
16	74504005	T	C	C	rs2303279	0.0449054	TRUE	0.7417	0.7728	intron_variant	GLG1	ENST00000205061
18	6997818	A	C	C	rs12961939	0.0449246	TRUE	0.2378	0.27	missense_variant	LAMA1	ENST00000389658
5	179744062	G	T	T	rs55945279	0.0449522	TRUE	0.0292	0.0185	splice_region_variant	GFPT2	ENST00000253778
8	12600720	T	A	A	rs1139354	0.0449627	TRUE	0.0895	0.0699	missense_variant	LONRF1	ENST00000398246
12	50537815	A	G	G	rs7302981	0.0449686	TRUE	0.5965	0.632	intron_variant	RP4-605O3.4	ENST00000548468
										missense_variant	CERS5	ENST00000317551
13	51603768	T	C	C	rs9568497	0.0449787	TRUE	0.5413	0.5776	non_coding_transcript_exon_variant	GUCY1B2	ENST00000493639
										upstream_gene_variant	RNA5SP29	ENST00000410988
8	66692011	C	T	T	rs11557049	0.0449883	TRUE	0.0825	0.0638	missense_variant	PDE7A	ENST00000401827
6	70064187	G	A	A	rs2296974&COSM150119	0.0450363	TRUE	0.1511	0.1788	synonymous_variant	BAI3	ENST00000370598
3	119198873	G	A	A	rs4688007	0.0450516	TRUE	0.7716	0.801	intron_variant	POGLUT1	ENST00000295588
6	65622463	A	G	G	rs9294631	0.0450697	TRUE	0.5489	0.5848	missense_variant	EYS	ENST00000503581
12	123087325	A	G	G	rs7304615	0.0452653	FALSE	0.0049	0.0013	intron_variant	KNTC1	ENST00000333479
3	142746021	A	T	T	rs145720949	0.0453235	TRUE	0.0265	0.0163	synonymous_variant	U2SURP	ENST00000473835
7	150915948	C	T	T	rs7782699	0.0453308	TRUE	0.1297	0.1065	synonymous_variant	ABCF2	ENST00000222388
13	103338721	T	C	C	rs138041652	0.0453466	TRUE	0.0078	0.0029	missense_variant	METTL21C	ENST00000267273
6	74348142	T	C	C	rs3757112	0.0453635	TRUE	0.0501	0.0682	synonymous_variant	SLC17A5	ENST00000355773
12	81528625	C	T	T	rs61745251	0.0453691	TRUE	0.0157	0.0081	missense_variant	ACSS3	ENST00000548058
19	13445208	C	T	T	rs2248069	0.0453925	TRUE	0.7189	0.685	synonymous_variant	CACNA1A	ENST00000360228
10	114154752	G	A	A	rs146605626	0.0454164	TRUE	0.0156	0.0269	synonymous_variant	ACSL5	ENST00000356116
4	156136027	C	T	T	rs2880415&CM057404	0.045455	TRUE	0.5304	0.5668	synonymous_variant	NPY2R	ENST00000329476
12	117013730	G	C	C	rs7303998	0.0454753	TRUE	0.7549	0.7225	5_prime_UTR_variant	MAP1LC3B2	ENST00000306985
10	101636917	C	T	T	rs11190304	0.0455185	TRUE	0.0156	0.0271	synonymous_variant	DNMBP	ENST00000324109
17	45912696	C	T	T	rs17701113	0.0455329	TRUE	0.3691	0.405	downstream_gene_variant	SCRN2	ENST00000290216
										intron_variant	LRRC46	ENST00000269025
10	96998458	C	T	T	rs2901832	0.0455845	TRUE	0.2224	0.1932	intron_variant	PDLIM1	ENST00000329399
14	64749640	T	C	C	rs76299711	0.0456229	FALSE	0.0049	0.0013	missense_variant	ESR2	ENST00000341099
12	123078864	G	A	A	rs34135515	0.0456742	FALSE	0.005	0.0013	synonymous_variant	KNTC1	ENST00000333479
11	71260296	G	A	A	rs2663	0.0457269	TRUE	0.3075	0.3418	3_prime_UTR_variant	KRTAP5-9	ENST00000528743
16	89858417	C	A	A	rs1800331	0.0457452	TRUE	0.0763	0.0971	synonymous_variant	FANCA	ENST00000389301
12	123065225	T	C	C	rs115059201	0.0457696	FALSE	0.005	0.0013	splice_region_variant	KNTC1	ENST00000333479
1	26357667	G	A	A	rs11247848&COSM146451	0.0458449	TRUE	0.1735	0.2019	synonymous_variant	EXTL1	ENST00000374280
12	109835590	A	G	G	rs11611358&COSM1358610	0.0458512	TRUE	0.3008	0.3346	synonymous_variant	MYO1H	ENST00000310903
1	43302793	C	CA	CA	rs375600365	0.045859	FALSE	0.005	0.0013	intron_variant	ERMAP	ENST00000372517
										non_coding_transcript_exon_variant	RP11-342M1.3	ENST00000416809
7	138602056	G	A	A	rs61746877&COSM1448409&COSM1448408	0.0458745	TRUE	0.0595	0.0785	synonymous_variant	KIAA1549	ENST00000422774
18	55221648	T	C	C	rs536560&COSM1130055	0.0458799	TRUE	0.669	0.7023	synonymous_variant	FECH	ENST00000382873
22	18209989	G	A	A	rs144030966	0.0458928	TRUE	0	0.0039	missense_variant	BCL2L13	ENST00000317582
9	79325759	C	T	T	rs11145019	0.0459077	TRUE	0.1193	0.1445	synonymous_variant	PRUNE2	ENST00000376718
1	169697268	A	G	G	rs141518098	0.0459176	TRUE	0	0.0039	synonymous_variant	SELE	ENST00000333360
12	123042004	C	A	A	rs78912868	0.0459934	FALSE	0.0049	0.0013	missense_variant	KNTC1	ENST00000333479
8	87563391	C	T	T	rs2885472	0.0459934	FALSE	0.0049	0.0013	intron_variant	CPNE3	ENST00000521271
6	36275458	T	C	C	rs4713956	0.0460161	TRUE	0.669	0.6342	missense_variant	PNPLA1	ENST00000394571
1	154918654	C	T	T	rs150642338	0.046018	TRUE	0	0.0039	missense_variant	PBXIP1	ENST00000368463
2	165404201	G	C	C	rs75035263	0.0460446	TRUE	0	0.0039	synonymous_variant	GRB14	ENST00000263915
7	138602071	A	G	G	rs61746879	0.0460469	TRUE	0.0595	0.0787	synonymous_variant	KIAA1549	ENST00000422774
11	17496516	A	G	G	-	0.0460685	TRUE	0.4803	0.5168	synonymous_variant	ABCC8	ENST00000389817
1	24390612	AC	A	A	TMP_ESP_1_24390613_24390613	0.0460691	TRUE	0	0.0039	frameshift_variant	MYOM3	ENST00000374434
										upstream_gene_variant	RP11-293P20.4	ENST00000429191
										non_coding_transcript_exon_variant	RP11-293P20.2	ENST00000439239
4	25834624	C	T	T	rs146027878	0.0460691	TRUE	0	0.0039	missense_variant	SEL1L3	ENST00000399878
11	123886931	A	G	G	rs150906375	0.0460819	FALSE	0.0049	0.0013	missense_variant	OR10G4	ENST00000320891
19	9066001	T	C	C	rs151074528	0.0460819	FALSE	0.0049	0.0013	missense_variant	MUC16	ENST00000397910
12	124101041	T	G	G	rs56675602	0.0461278	TRUE	0.3124	0.2793	upstream_gene_variant	SNORA9	ENST00000384170
										intron_variant	DDX55	ENST00000238146
										downstream_gene_variant	EIF2B1	ENST00000424014
11	92624235	C	T	T	rs187159256	0.0461706	FALSE	0.0049	0.0013	missense_variant	FAT3	ENST00000298047
22	37163329	C	T	T	rs1048012	0.0461722	TRUE	0.7773	0.8064	intron_variant	IFT27	ENST00000433985
2	160714906	T	C	C	rs116003141	0.046195	TRUE	0.0138	0.0067	missense_variant	LY75-CD302	ENST00000504764
										missense_variant	LY75	ENST00000554112
11	75279846	C	T	T	rs649257&COSM147291	0.0462489	TRUE	0.3197	0.2864	synonymous_variant	SERPINH1	ENST00000524558
6	28963248	T	G	G	rs6456880&COSM451117	0.0462551	TRUE	0.4178	0.3823	missense_variant	ZNF311	ENST00000377179
12	11149769	T	C	C	rs10845281	0.0462561	TRUE	0.3583	0.324	missense_variant	TAS2R20	ENST00000538986
21	34969609	C	A	A	rs111332667	0.0462634	TRUE	0.0138	0.0067	intron_variant	AP000304.12	ENST00000429238
										missense_variant	CRYZL1	ENST00000381554
16	75238103	C	T	T	rs4737	0.0462931	TRUE	0.7912	0.8198	missense_variant	CTRB2	ENST00000303037
1	173835078	C	T	T	rs145305710	0.0463383	TRUE	0.0137	0.0067	upstream_gene_variant	SNORD78	ENST00000385582
										intron_variant	GAS5	ENST00000431268
										downstream_gene_variant	GAS5-AS1	ENST00000602767
										upstream_gene_variant	ZBTB37	ENST00000367701
14	75483796	C	T	T	rs28939071&CM013011	0.0463437	FALSE	0.0049	0.0013	upstream_gene_variant	RNU6-689P	ENST00000384197
										missense_variant	MLH3	ENST00000355774
7	23313738	C	A	A	rs35878037	0.0463621	TRUE	0	0.0038	missense_variant	GPNMB	ENST00000381990
6	25509976	T	C	C	rs4568443	0.0463869	TRUE	0.4598	0.4234	intron_variant	LRRC16A	ENST00000329474
15	43748962	G	A	A	rs141222111	0.0463897	TRUE	0	0.0038	missense_variant	TP53BP1	ENST00000382044
10	70051810	A	G	G	rs3835100&rs369051480	0.0464081	TRUE	0.8816	0.8567	intron_variant	PBLD	ENST00000358769
6	26285665	C	T	T	rs144666631&COSM1621293	0.0464185	TRUE	0	0.0038	synonymous_variant	HIST1H4H	ENST00000289352
13	39587976	C	T	T	rs61740032	0.0464465	TRUE	0	0.0038	synonymous_variant	PROSER1	ENST00000352251
1	38095600	A	G	G	rs190916306	0.0464561	TRUE	0	0.0039	5_prime_UTR_variant	RSPO1	ENST00000356545
14	72055468	A	C	C	rs1859643	0.0464668	TRUE	0.7407	0.7717	synonymous_variant	SIPA1L1	ENST00000555818
12	44191625	G	A	A	rs12829856	0.0465386	TRUE	0.1173	0.0951	synonymous_variant	TWF1	ENST00000548315
2	24342505	T	C	C	rs1056122	0.0465869	TRUE	0.3898	0.3549	upstream_gene_variant	RP11-507M3.1	ENST00000584973
										synonymous_variant	PFN4	ENST00000313213
										upstream_gene_variant	FAM228B	ENST00000420135
7	23757162	G	C	C	rs6945306	0.0465911	TRUE	0.2662	0.299	missense_variant	STK31	ENST00000355870
										downstream_gene_variant	PCMTD1P3	ENST00000451824
4	110681505	C	T	T	rs2298749&CFIbase_D0040:g.42623G>A	0.0466351	TRUE	0.229	0.2602	synonymous_variant	CFI	ENST00000394634
12	123057763	G	C	C	rs17883249	0.0466516	TRUE	0	0.0038	missense_variant	KNTC1	ENST00000333479
12	124104049	A	G	G	rs15587	0.0466585	TRUE	0.3115	0.279	downstream_gene_variant	SNORA9	ENST00000384170
										synonymous_variant	DDX55	ENST00000238146
										downstream_gene_variant	EIF2B1	ENST00000424014
5	58270494	C	T	T	rs7736186	0.0466894	TRUE	0.04	0.0274	synonymous_variant	PDE4D	ENST00000340635
11	56143943	A	G	G	rs144372898	0.0467106	TRUE	0	0.0038	missense_variant	OR8U1	ENST00000302270
12	11149532	A	G	G	rs1450839	0.0467127	TRUE	0.3571	0.3232	3_prime_UTR_variant	TAS2R20	ENST00000538986
11	102239017	G	A	A	rs201066994	0.0467254	TRUE	0	0.0039	intron_variant	BIRC2	ENST00000227758
10	114192285	G	A	A	rs2306158	0.0467463	TRUE	0.3445	0.3798	downstream_gene_variant	ACSL5	ENST00000356116
										splice_region_variant	ZDHHC6	ENST00000369405
9	113166697	T	A	A	rs1410049	0.046755	TRUE	0.5186	0.5546	synonymous_variant	SVEP1	ENST00000401783
9	104125124	A	C	C	rs140793591	0.0467972	FALSE	0.0049	0.0013	downstream_gene_variant	RP11-35N6.6	ENST00000447628
										synonymous_variant	BAAT	ENST00000259407
6	149833416	CTAATAT	C	C	TMP_ESP_6_149833417_149833422&COSM1683174	0.0468053	FALSE	0.003	0.0003	upstream_gene_variant	RNU7-3P	ENST00000516435
										inframe_deletion	PPIL4	ENST00000253329
19	56410222	C	T	T	rs302827	0.0468157	TRUE	0.3119	0.2791	synonymous_variant	NLRP13	ENST00000342929
17	46134798	C	T	T	rs2229368	0.0468875	TRUE	0.0273	0.0409	synonymous_variant	NFE2L1	ENST00000362042
										downstream_gene_variant	RP5-890E16.4	ENST00000583349
7	55540707	G	A	A	rs815957	0.0469209	TRUE	0.2867	0.3202	synonymous_variant	VOPP1	ENST00000285279
5	135398357	C	T	T	rs199781494	0.0469253	FALSE	0.003	0.0003	synonymous_variant	TGFBI	ENST00000442011
12	347148	G	A	A	rs144376533	0.0469554	FALSE	0.0049	0.0013	synonymous_variant	SLC6A13	ENST00000343164
19	16197320	T	C	C	rs2228367	0.046971	TRUE	0.014	0.0246	synonymous_variant	TPM4	ENST00000538887
10	75860740	A	G	G	rs71579374	0.0470399	FALSE	0.005	0.0013	missense_variant	VCL	ENST00000211998
10	98742750	A	C	C	rs3829856	0.0470548	TRUE	0.0721	0.0548	missense_variant	C10orf12	ENST00000286067
12	118020115	G	A	A	rs11068551	0.0471186	TRUE	0.5127	0.4764	synonymous_variant	KSR2	ENST00000339824
11	7662732	C	T	T	rs4643071	0.0471255	TRUE	0.6879	0.6536	synonymous_variant	PPFIBP2	ENST00000299492
2	24398446	A	T	T	rs2042468&COSM148810	0.0471449	TRUE	0.6014	0.6362	splice_region_variant	RP11-507M3.1	ENST00000584973
										splice_region_variant	FAM228A	ENST00000295150
										upstream_gene_variant	AC008073.7	ENST00000428344
17	76475067	A	G	G	rs56372780	0.0471506	TRUE	0.2025	0.2325	intron_variant	DNAH17	ENST00000389840
11	85609962	C	T	T	rs75658818	0.0471588	TRUE	0.0279	0.0418	intron_variant	CCDC83	ENST00000280245
10	43297639	G	A	A	rs41302249	0.0472363	TRUE	0.0264	0.0165	missense_variant	BMS1	ENST00000374518
7	107834624	T	C	C	rs6978315	0.0473235	TRUE	0.7647	0.7946	intron_variant	NRCAM	ENST00000379028
11	7981521	C	T	T	rs11608118	0.0473372	TRUE	0.0773	0.0985	synonymous_variant	NLRP10	ENST00000328600
10	95537193	A	G	G	rs151104648	0.0473699	FALSE	0.003	0.0003	synonymous_variant	LGI1	ENST00000371418
6	30590691	C	G	G	rs142972001	0.0473722	TRUE	0	0.0042	intron_variant	MRPS18B	ENST00000259873
										upstream_gene_variant	ATAT1	ENST00000330083
1	225609884	A	G	G	rs1056608	0.0473765	TRUE	0.7604	0.7907	synonymous_variant	LBR	ENST00000338179
2	16742369	T	C	C	rs199870198	0.0473937	TRUE	0	0.0041	intron_variant	FAM49A	ENST00000381323
5	9629813	C	T	T	rs41469	0.0473963	TRUE	0	0.0042	missense_variant	TAS2R1	ENST00000382492
										intron_variant	CTD-2001E22.1	ENST00000504182
9	27056418	A	T	T	rs371641870	0.047408	FALSE	0.003	0.0003	synonymous_variant	IFT74	ENST00000443698
12	31820718	C	G	G	rs11051523	0.0474131	TRUE	0	0.0041	missense_variant	METTL20	ENST00000357721
										downstream_gene_variant	AMN1	ENST00000281471
7	23213734	T	C	C	rs113256550	0.0474197	TRUE	0	0.0041	synonymous_variant	KLHL7	ENST00000339077
										intron_variant	AC005082.1	ENST00000366347
7	120911438	G	A	A	rs138155176	0.0474254	TRUE	0	0.0042	missense_variant	CPED1	ENST00000310396
7	100635679	C	G	G	rs10953314	0.0474269	TRUE	0.4951	0.5309	missense_variant	MUC12	ENST00000536621
1	85733304	A	G	G	rs202176791	0.0474335	FALSE	0.003	0.0003	3_prime_UTR_variant	BCL10	ENST00000370580
										downstream_gene_variant	Y_RNA	ENST00000411322
15	100339909	T	C	C	rs139394304	0.0474506	TRUE	0	0.0042	non_coding_transcript_exon_variant	DNM1P46	ENST00000341853
11	123887107	A	G	G	rs112431396	0.0474635	TRUE	0	0.0042	missense_variant	OR10G4	ENST00000320891
16	20792122	C	T	T	rs137879235	0.0474706	TRUE	0	0.0042	missense_variant	ACSM3	ENST00000289416
										upstream_gene_variant	RNU6-944P	ENST00000364023
12	89917541	A	T	T	rs188465081	0.0474799	TRUE	0	0.0042	upstream_gene_variant	RP11-734K2.4	ENST00000605233
										missense_variant	GALNT4	ENST00000529983
										intron_variant	POC1B	ENST00000313546
										missense_variant	POC1B-GALNT4	ENST00000548729
11	108464209	T	C	C	rs2640738&COSM147323	0.0474853	TRUE	0.4619	0.4981	missense_variant	EXPH5	ENST00000265843
1	92109364	T	TA	TA	rs57723141	0.0475106	TRUE	0.0185	0.0306	non_coding_transcript_exon_variant	HSP90B3P	ENST00000415545
7	121758435	T	A	A	rs147034804	0.0475153	TRUE	0	0.0042	missense_variant	AASS	ENST00000393376
12	107398901	T	C	C	rs142987748	0.0475303	FALSE	0.003	0.0003	synonymous_variant	CRY1	ENST00000008527
6	27115342	T	C	C	rs375283726	0.0475488	FALSE	0.003	0.0003	upstream_gene_variant	MIR3143	ENST00000584253
										downstream_gene_variant	HIST1H2AH	ENST00000377459
										upstream_gene_variant	HIST1H2BK	ENST00000396891
8	36788597	G	C	C	rs190224798	0.047597	TRUE	0	0.0042	missense_variant	KCNU1	ENST00000399881
2	27672456	C	T	T	rs77876269	0.0476489	TRUE	0.0137	0.0068	intron_variant	IFT172	ENST00000260570
										downstream_gene_variant	KRTCAP3	ENST00000543753
3	186507928	T	TA	TA	TMP_ESP_3_186507929_186507928	0.0477008	FALSE	0.003	0.0003	downstream_gene_variant	SNORA81	ENST00000408493
										downstream_gene_variant	SNORA63	ENST00000363548
										downstream_gene_variant	EIF4A2	ENST00000323963
										downstream_gene_variant	SNORA4	ENST00000584302
										downstream_gene_variant	SNORA63	ENST00000363450
										splice_region_variant	RFC4	ENST00000392481
12	9885707	A	ATAAGT	ATAAGT	rs71045297&COSM291460	0.0477749	TRUE	0.4814	0.5172	frameshift_variant	CLECL1	ENST00000327839
12	104345412	C	CA,CAA	CA	rs3830654	0.0477818	TRUE	0.3449	0.311	downstream_gene_variant	HSP90B1	ENST00000299767
										splice_region_variant	C12orf73	ENST00000378090
11	6221169	A	G,C	C	rs10839531&COSM1675795	0.0477981	TRUE	0.0039	0.0093	missense_variant	OR52W1	ENST00000311352
										downstream_gene_variant	RP11-290F24.6	ENST00000600308
7	130365805	A	G	G	rs117124404	0.0478235	TRUE	0.0331	0.0218	synonymous_variant	TSGA13	ENST00000456951
1	20411332	C	T	T	rs2020887&COSM146435	0.047951	TRUE	0.3643	0.3303	synonymous_variant	PLA2G5	ENST00000375108
16	81954789	C	G,T	G	rs12446127	0.0480001	TRUE	0.5492	0.585	intron_variant	PLCG2	ENST00000359376
16	28997070	G	T	T	rs112964111	0.0480339	FALSE	0.003	0.0003	downstream_gene_variant	RP11-264B17.5	ENST00000561471
										intron_variant	LAT	ENST00000395461
										downstream_gene_variant	SPNS1	ENST00000311008
										non_coding_transcript_exon_variant	RP11-264B17.3	ENST00000569969
19	11942890	G	A	A	rs201988617	0.0481015	FALSE	0.0029	0.0003	missense_variant	ZNF440	ENST00000304060
19	44890899	T	C	C	rs145955464	0.0481015	FALSE	0.0029	0.0003	intron_variant	CTC-512J12.6	ENST00000588212
										missense_variant	ZNF285	ENST00000330997
4	84374692	A	G	G	rs17006837	0.0481015	FALSE	0.0029	0.0003	missense_variant	HELQ	ENST00000295488
										upstream_gene_variant	MRPS18C	ENST00000295491
1	236557771	G	A	A	rs966365	0.0481149	TRUE	0.8623	0.8359	missense_variant	EDARADD	ENST00000334232
1	161207935	T	C	C	-	0.0481559	FALSE	0.003	0.0003	5_prime_UTR_variant	NR1I3	ENST00000367980
7	133749328	C	CT	CT	rs33995948&TMP_ESP_7_133749329_133749328	0.048194	TRUE	0.1536	0.1285	3_prime_UTR_variant	EXOC4	ENST00000253861
6	119515005	C	T	T	rs78245080	0.0482302	FALSE	0.0029	0.0003	synonymous_variant	MAN1A1	ENST00000368468
6	137219351	T	A	A	rs1805137&CM971147	0.0482302	FALSE	0.0029	0.0003	stop_gained	PEX7	ENST00000318471
										downstream_gene_variant	RP11-55K22.2	ENST00000574864
1	39801362	A	T	T	rs140884043	0.0482805	FALSE	0.003	0.0003	intron_variant	MACF1	ENST00000545844
1	186088994	G	A	A	rs146671871	0.0482947	FALSE	0.0029	0.0003	missense_variant	HMCN1	ENST00000271588
1	87538744	G	A	A	rs76107418	0.0483224	TRUE	0.0186	0.0102	synonymous_variant	HS2ST1	ENST00000370550
										synonymous_variant	RP5-1052I5.2	ENST00000370548
3	69168628	C	T	T	rs111797345	0.0483321	TRUE	0.0117	0.0214	missense_variant	LMOD3	ENST00000420581
3	145924403	A	G	G	rs141496111	0.0483361	FALSE	0.003	0.0003	synonymous_variant	PLSCR4	ENST00000354952
4	125593332	G	A	A	rs140232140&COSM1235492	0.0483482	TRUE	0.0137	0.0068	missense_variant	ANKRD50	ENST00000504087
10	6539168	A	C	C	rs200625828	0.0483639	FALSE	0.0029	0.0003	intron_variant	PRKCQ	ENST00000263125
21	31654638	C	T	T	rs78287602	0.0483795	TRUE	0.0117	0.0214	missense_variant	KRTAP24-1	ENST00000340345
11	103057063	G	T	T	rs200600809	0.0484151	FALSE	0.003	0.0003	synonymous_variant	DYNC2H1	ENST00000398093
4	151738340	A	G	G	rs72719631	0.0484196	FALSE	0.0029	0.0003	synonymous_variant	LRBA	ENST00000357115
6	139202242	C	G	G	rs368116476	0.0484196	FALSE	0.0029	0.0003	missense_variant	ECT2L	ENST00000423192
										upstream_gene_variant	RP3-509I19.6	ENST00000572284
3	9483315	G	A	A	rs17050347	0.04842	TRUE	0.0078	0.0166	synonymous_variant	SETD5	ENST00000402198
1	207110936	T	C	C	rs291096	0.0484284	TRUE	0.484	0.4476	synonymous_variant	PIGR	ENST00000356495
19	53911182	G	A	A	rs199957795	0.0484285	FALSE	0.0029	0.0003	missense_variant	ZNF765	ENST00000396408
4	89358080	A	C	C	rs77703113	0.04845	FALSE	0.0049	0.0013	missense_variant	HERC6	ENST00000264346
10	96495207	G	T	T	rs184489530	0.0484889	FALSE	0.0029	0.0003	3_prime_UTR_variant	CYP2C18	ENST00000285979
9	86616712	A	G	G	rs377216938	0.0484976	FALSE	0.0029	0.0003	missense_variant	RMI1	ENST00000325875
14	53341962	C	G	G	rs1130597	0.0485082	TRUE	0.0137	0.0068	downstream_gene_variant	RP11-589M4.4	ENST00000605879
										synonymous_variant	FERMT2	ENST00000343279
12	99020285	A	C	C	rs150076610&COSM1236051	0.0485939	FALSE	0.003	0.0003	missense_variant	IKBIP	ENST00000299157
2	155295173	G	C	C	rs201061210&COSM1400224	0.0486023	FALSE	0.003	0.0003	missense_variant	GALNT13	ENST00000392825
										intron_variant	AC009227.2	ENST00000434635
11	51412066	G	C	C	rs5002409	0.0486272	FALSE	0.0029	0.0003	synonymous_variant	OR4A5	ENST00000319760
4	7435379	A	G	G	rs4689746	0.0486392	FALSE	0.997	0.9997	synonymous_variant	PSAPL1	ENST00000319098
										intron_variant	SORCS2	ENST00000507866
5	13701536	T	C	C	rs3734110	0.0486575	TRUE	0.5422	0.5777	missense_variant	DNAH5	ENST00000265104
8	104934028	G	A	A	rs6468897	0.0486649	TRUE	0.6703	0.7034	intron_variant	RIMS2	ENST00000406091
19	37314254	G	A	A	rs140609486	0.0486714	TRUE	0.0137	0.0068	intron_variant	CTD-2162K18.5	ENST00000588906
										synonymous_variant	ZNF790	ENST00000356725
11	56086258	T	C	C	rs149126730	0.0486761	FALSE	0.003	0.0003	missense_variant	OR8K3	ENST00000312711
17	42949808	G	A	A	rs11654183	0.0486844	TRUE	0.2574	0.2896	splice_region_variant	EFTUD2	ENST00000426333
11	4567335	C	G	G	rs2657167&COSM147108	0.048685	TRUE	0.3483	0.3827	missense_variant	OR52M1	ENST00000360213
18	48591923	T	C	C	rs1801250	0.0486921	FALSE	0.0029	0.0003	synonymous_variant	SMAD4	ENST00000342988
12	71977811	C	T	T	rs148090210&COSM1289841	0.0486961	FALSE	0.0029	0.0003	upstream_gene_variant	RP11-186F10.2	ENST00000546601
										missense_variant	LGR5	ENST00000266674
17	26902006	G	C	C	rs34703826	0.0486961	FALSE	0.0029	0.0003	missense_variant	ALDOC	ENST00000226253
										downstream_gene_variant	SPAG5	ENST00000321765
										upstream_gene_variant	PIGS	ENST00000308360
										downstream_gene_variant	RP11-192H23.5	ENST00000585189
19	52468527	T	G	G	rs4988335	0.0486961	FALSE	0.0029	0.0003	intron_variant	HCCAT3	ENST00000595010
										missense_variant	ZNF350	ENST00000243644
2	84518380	G	T	T	-	0.0486961	FALSE	0.0029	0.0003	non_coding_transcript_exon_variant	FUNDC2P2	ENST00000538499
3	99567660	TGGA	T	T	TMP_ESP_3_99567661_99567663	0.0486961	FALSE	0.0029	0.0003	inframe_deletion	FILIP1L	ENST00000354552
										intron_variant	CMSS1	ENST00000421999
7	116340039	A	G	G	rs201687037	0.0486961	FALSE	0.0029	0.0003	missense_variant	MET	ENST00000318493
1	158368541	A	G	G	rs34465440	0.048705	TRUE	0.2976	0.3315	missense_variant	OR10T2	ENST00000334438
11	47712213	C	T	T	rs7941404	0.0487249	TRUE	0.1225	0.1478	missense_variant	AGBL2	ENST00000525123
1	186316561	C	T	T	rs199867059	0.0487495	FALSE	0.0029	0.0003	missense_variant	TPR	ENST00000367478
2	136567157	G	A	A	rs200579267	0.0487572	FALSE	0.0029	0.0003	downstream_gene_variant	Y_RNA	ENST00000363794
										synonymous_variant	LCT	ENST00000264162
11	92532854	G	A	A	rs187450713	0.048761	FALSE	0.0029	0.0003	synonymous_variant	FAT3	ENST00000298047
19	7743293	G	A	A	rs200784657	0.048761	FALSE	0.0029	0.0003	upstream_gene_variant	CTD-3214H19.16	ENST00000597959
										upstream_gene_variant	TRAPPC5	ENST00000317378
										splice_region_variant	C19orf59	ENST00000333598
7	100457539	G	A	A	rs146645074	0.048761	FALSE	0.0029	0.0003	missense_variant	SLC12A9	ENST00000354161
7	48311533	T	G	G	rs182994504	0.048761	FALSE	0.0029	0.0003	missense_variant	ABCA13	ENST00000435803
2	10863065	C	A	A	rs147651089	0.0488186	FALSE	0.0029	0.0003	downstream_gene_variant	AC092687.3	ENST00000452909
										missense_variant	ATP6V1C2	ENST00000272238
1	159504971	G	A	A	rs149096656	0.0488261	FALSE	0.0029	0.0003	missense_variant	OR10J5	ENST00000334857
13	45768184	A	T	T	rs138094135	0.0488261	FALSE	0.0029	0.0003	synonymous_variant	KCTD4	ENST00000405872
										intron_variant	GTF2F2	ENST00000340473
16	30495496	C	T	T	rs7191097	0.0488261	FALSE	0.0029	0.0003	upstream_gene_variant	RP11-297C4.3	ENST00000562525
										intron_variant	RP11-297C4.2	ENST00000569459
										upstream_gene_variant	RNU7-61P	ENST00000515897
										synonymous_variant	ITGAL	ENST00000356798
7	99303104	C	T	T	rs376299497	0.0488261	FALSE	0.0029	0.0003	3_prime_UTR_variant	CYP3A7	ENST00000336374
9	125437725	T	C	C	rs16912096	0.0488261	FALSE	0.0029	0.0003	missense_variant	OR1L3	ENST00000304820
1	22033228	G	A	A	rs56167338	0.0488756	TRUE	0.1943	0.224	intron_variant	USP48	ENST00000308271
12	8290799	A	G	G	rs117126308	0.0488877	FALSE	0.0029	0.0003	upstream_gene_variant	POU5F1P3	ENST00000428824
										synonymous_variant	CLEC4A	ENST00000229332
										downstream_gene_variant	GCSHP4	ENST00000538792
3	113955367	T	G	G	rs201733096	0.0489566	FALSE	0.0029	0.0003	synonymous_variant	ZNF80	ENST00000482457
										upstream_gene_variant	RP11-553L6.3	ENST00000473625
										downstream_gene_variant	RP11-553L6.2	ENST00000493033
3	99569618	T	A	A	rs200063315	0.0489566	FALSE	0.0029	0.0003	missense_variant	FILIP1L	ENST00000354552
										intron_variant	CMSS1	ENST00000421999
7	138954200	T	G	G	rs200920412	0.0489566	FALSE	0.0029	0.0003	synonymous_variant	UBN2	ENST00000473989
6	130164764	G	A	A	rs9321190	0.0489778	TRUE	0.8376	0.8097	intron_variant	TMEM244	ENST00000438392
13	46942355	C	A	A	rs146752948	0.0489843	FALSE	0.003	0.0003	non_coding_transcript_exon_variant	PPP1R2P4	ENST00000535073
										missense_variant	KIAA0226L	ENST00000429979
4	110772765	G	A	A	rs148450929	0.0490579	FALSE	0.003	0.0003	synonymous_variant	LRIT3	ENST00000594814
16	56693049	G	A	A	rs147536970	0.0490646	FALSE	0.003	0.0003	synonymous_variant	MT1F	ENST00000334350
19	36233470	G	A	A	rs3746278	0.049075	TRUE	0.1258	0.1512	upstream_gene_variant	AC002398.9	ENST00000591613
										downstream_gene_variant	AC002398.11	ENST00000591091
										upstream_gene_variant	PSENEN	ENST00000587708
										3_prime_UTR_variant	U2AF1L4	ENST00000292879
										3_prime_UTR_variant	AD000671.6	ENST00000589807
										downstream_gene_variant	KMT2B	ENST00000607650
										downstream_gene_variant	KMT2B	ENST00000222270
										upstream_gene_variant	IGFLR1	ENST00000592537
17	28576076	T	C	C	rs1050565&CM980214	0.0490781	TRUE	0.3024	0.3364	missense_variant	BLMH	ENST00000261714
										upstream_gene_variant	SNORD63	ENST00000516303
										intron_variant	RP11-354P11.2	ENST00000577420
20	44166646	C	T	T	rs141960100	0.0490875	FALSE	0.0029	0.0003	downstream_gene_variant	HSPD1P21	ENST00000436541
										upstream_gene_variant	RP3-461P17.6	ENST00000437445
[truncated: 221,413+ more rows]
