# Supplementary material for: Search for rare protein altering variants influencing susceptibility to multiple myeloma
Source: Oncotarget. 2017 Mar 3;8(22):36203–10. doi: 10.18632/oncotarget.15874 (PMC5482649; doi:10.18632/oncotarget.15874)
Supplement: Supplementary file 3 [file oncotarget-08-36203-s003.xlsx]

## Sheet: gene_burden_table
Supplementary Table S2: full table of the gene burden results; genes are ordered by their minimum P value in any of the 3 classes (Pmin); significance threshold P =3.3× 10-6; number of cases = 513; number of controls = 1569
					Class 1 variants							Class 2 variants							Class 3 variants
Gene	Transcript id	Cancer susceptibiliy gene?	Pmin		P Value	No. of affected cases	No. of affected controls	No. of unique variants	No. of unique variants (cases)	No. of unique variants (controls)		P Value	No. of affected cases	No. of affected controls	No. of unique variants	No. of unique variants (cases)	No. of unique variants (controls)		P Value	No. of affected cases	No. of affected controls	No. of unique variants	No. of unique variants (cases)	No. of unique variants (controls)
KIF18A	ENST00000263181	-	3.6e-06		-	0	0	0	0	0		0.15194	2	2	4	2	2		3.6e-06	16	7	13	10	6
GPRC5A	ENST00000014914	-	0.0001084		-	0	0	0	0	0		0.0001084	6	0	6	6	0		0.0610786	18	35	13	10	6
CNTN1	ENST00000551295	-	0.0001795		-	0	0	0	0	0		0.001741	7	3	5	4	3		0.0001795	13	8	15	9	8
TMEM79	ENST00000405535	-	0.0002773		0.716168	0	2	1	0	1		0.762647	2	11	7	1	7		0.0002773	33	42	12	4	12
TBC1D17	ENST00000221543	-	0.0003254		-	0	0	0	0	0		0.0006161	11	7	7	6	3		0.0003254	15	12	13	9	8
OXA1L	ENST00000285848	-	0.0004117		0.0044651	14	16	3	1	3		0.0007912	18	19	8	4	6		0.0004117	38	59	16	10	13
CC2D2B	ENST00000410012	-	0.00042		0.00042	8	3	8	7	1		0.0007109	9	5	11	8	3		0.0040065	10	11	17	10	7
HSD11B2	ENST00000326152	-	0.0004478		-	0	0	0	0	0		0.123165	1	0	1	1	0		0.0004478	5	0	4	4	0
ADAM29	ENST00000359240	-	0.0004495		0.0302547	2	0	2	2	0		0.0004495	5	0	4	4	0		0.0173236	10	12	14	8	9
RALGPS2	ENST00000367635	-	0.0004659		0.0074821	3	0	5	5	0		0.0004659	6	1	9	8	1		0.0130501	6	7	17	10	7
PRUNE2	ENST00000376718	-	0.0004701		0.0136089	7	6	3	2	2		0.0073953	41	78	31	17	25		0.0004701	74	149	76	40	60
ALDH1L2	ENST00000258494	-	0.0005113		0.0458247	5	5	6	4	4		0.0005113	18	19	21	15	14		0.0026484	19	27	27	16	19
ABCD4	ENST00000356924	-	0.0005678		-	0	0	0	0	0		0.0005678	8	3	6	5	2		0.172383	10	20	14	7	9
CSMD2	ENST00000241312	-	0.0005854		-	0	0	0	0	0		0.0326055	19	34	13	8	9		0.0005854	47	76	41	24	27
SOX13	ENST00000367204	-	0.0006189		-	0	0	0	0	0		-	0	0	0	0	0		0.0006189	11	7	6	5	4
LPCAT2	ENST00000262134	-	0.0006356		-	0	0	0	0	0		0.0006356	6	1	2	2	1		0.064394	15	28	6	3	5
PPY	ENST00000591228	-	0.0006374		-	0	0	0	0	0		0.0022427	5	1	2	2	1		0.0006374	6	1	3	3	1
ACTL6B	ENST00000160382	-	0.0006385		-	0	0	0	0	0		-	0	0	0	0	0		0.0006385	7	2	2	2	1
UNC13C	ENST00000260323	-	0.0006459		0.0567577	3	3	5	5	1		0.0006459	30	46	26	15	16		0.0055009	44	84	55	23	40
ABCA6	ENST00000284425	-	0.0006895		0.102192	4	5	7	4	4		0.0018015	23	31	26	12	19		0.0006895	35	53	43	22	31
ABCB11	ENST00000263817	yes	0.0009921		0.123247	1	0	1	1	0		0.0484239	8	11	15	7	9		0.0009921	29	43	28	13	21
CD1B	ENST00000368168	-	0.00104999		-	0	0	0	0	0		-	0	0	0	0	0		0.00104999	9	5	8	7	3
MUC17	ENST00000306151	-	0.00105999		0.310337	2	4	2	2	2		0.310337	2	4	2	2	2		0.00105999	29	43	25	17	16
KIAA1107	ENST00000370378	-	0.00115999		0.500005	0	0	0	0	0		0.0153899	8	8	11	7	6		0.00115999	22	29	24	17	12
IQCB1	ENST00000310864	-	0.00132999		0.0297997	2	0	2	2	0		0.00144999	25	33	9	7	6		0.00132999	27	37	15	9	10
ZNF768	ENST00000380412	-	0.00136999		-	0	0	0	0	0		0.125139	1	0	1	1	0		0.00136999	8	4	5	5	2
OXR1	ENST00000442977	-	0.00146999		0.0308497	2	0	2	2	0		0.0395396	3	2	6	4	2		0.00146999	9	6	15	9	6
METTL17	ENST00000382985	-	0.00154999		-	0	0	0	0	0		0.0318997	6	6	7	4	4		0.00154999	16	17	15	8	10
FAIM2	ENST00000320634	-	0.00156998		-	0	0	0	0	0		0.00816992	4	1	3	3	1		0.00156998	8	4	5	5	2
TBCEL	ENST00000422003	-	0.00158998		-	0	0	0	0	0		-	0	0	0	0	0		0.00158998	7	3	6	4	3
KRTDAP	ENST00000338897	-	0.00162998		-	0	0	0	0	0		0.0304597	2	0	2	2	0		0.00162998	4	0	4	4	0
SLC35B3	ENST00000379660	-	0.00163998		-	0	0	0	0	0		0.00163998	4	0	4	4	0		0.0137999	7	6	10	6	6
HNF4G	ENST00000396423	-	0.00168998		0.122649	1	0	1	1	0		0.00821992	4	1	5	4	1		0.00168998	7	3	9	6	3
RP11-468E2.2	ENST00000561419	-	0.00170998		-	0	0	0	0	0		0.00170998	4	0	4	4	0		0.0269197	5	4	6	5	2
TCP11L2	ENST00000299045	-	0.00171998		0.00171998	4	0	3	3	0		0.119289	7	12	5	5	2		0.124579	9	17	10	7	6
HLA-B	ENST00000412585	-	0.00172998		0.00172998	4	0	1	1	0		0.00773992	4	1	2	1	1		0.00853992	11	12	5	2	4
ERGIC2	ENST00000360150	-	0.00173998		0.123599	1	0	1	1	0		0.00173998	4	0	4	4	0		0.0271897	5	4	9	5	4
TCF7	ENST00000342854	-	0.00173998		-	0	0	0	0	0		0.00173998	13	12	4	2	3		0.00276997	13	13	5	2	4
SFTA3	ENST00000518529	-	0.00180998		-	0	0	0	0	0		-	0	0	0	0	0		0.00180998	7	3	4	2	3
GCC2	ENST00000309863	-	0.00181998		0.00181998	4	0	3	3	0		0.00181998	4	0	3	3	0		0.183238	21	51	37	16	27
GRAMD1C	ENST00000358160	-	0.00181998		0.00181998	4	0	4	4	0		0.0279097	5	6	9	5	5		0.00487995	19	32	17	9	10
C15orf38	ENST00000357484	-	0.00182998		-	0	0	0	0	0		0.0301597	2	0	1	1	0		0.00182998	4	0	3	3	0
KRIT1	ENST00000394507	-	0.00182998		-	0	0	0	0	0		0.00182998	4	0	3	3	0		0.0167998	9	10	8	6	3
STRN3	ENST00000357479	-	0.00182998		0.123049	1	0	1	1	0		0.00182998	4	0	4	4	0		0.385626	7	19	16	7	10
KIAA0907	ENST00000368321	-	0.00183998		-	0	0	0	0	0		0.00183998	4	0	4	4	0		0.00757992	4	1	5	4	1
SEPT3	ENST00000396426	-	0.00185998		-	0	0	0	0	0		-	0	0	0	0	0		0.00185998	4	0	4	4	0
GTF2F2	ENST00000340473	-	0.00186998		-	0	0	0	0	0		0.716093	0	2	2	0	2		0.00186998	7	3	7	4	3
LRRK2	ENST00000298910	-	0.00186998		0.00186998	4	0	4	4	0		0.324477	10	26	23	9	17		0.545555	16	49	46	15	35
C5AR2	ENST00000595464	-	0.00188998		-	0	0	0	0	0		0.124009	1	0	1	1	0		0.00188998	4	0	3	3	0
RAB4B-EGLN2	ENST00000594136	-	0.00188998		-	0	0	0	0	0		0.00188998	4	0	4	4	0		0.00768992	4	1	5	4	1
RAB4B	ENST00000594800	-	0.00188998		-	0	0	0	0	0		0.00188998	4	0	4	4	0		0.00768992	4	1	5	4	1
ART1	ENST00000250693	-	0.00190998		0.00190998	4	0	1	1	0		0.0528095	16	28	6	4	5		0.0458095	18	32	8	5	7
REV3L	ENST00000358835	-	0.00194998		0.00194998	4	0	4	4	0		0.258267	11	32	28	9	20		0.811672	29	119	72	21	59
E2F5	ENST00000416274	-	0.00195998		-	0	0	0	0	0		0.00773992	3	0	3	3	0		0.00195998	4	0	4	4	0
PTPRD	ENST00000381196	-	0.00202998		0.500005	0	0	0	0	0		0.423736	6	17	21	6	16		0.00202998	29	44	37	14	29
PPFIA4	ENST00000272198	-	0.00205998		0.622584	0	1	1	0	1		0.00749993	4	1	5	4	1		0.00205998	6	2	8	6	2
DHODH	ENST00000219240	-	0.00208998		-	0	0	0	0	0		0.00215998	5	1	3	2	1		0.00208998	6	2	5	3	2
PGAP2	ENST00000278243	-	0.00211998		0.0301697	2	0	1	1	0		0.00211998	6	2	4	3	2		0.00534995	8	6	8	5	5
G3BP2	ENST00000359707	-	0.00212998		0.123049	1	0	1	1	0		0.123049	1	0	1	1	0		0.00212998	5	1	5	5	1
HACE1	ENST00000262903	-	0.00212998		0.124249	1	0	1	1	0		0.00781992	3	0	3	3	0		0.00212998	5	1	6	5	1
TM7SF3	ENST00000343028	-	0.00212998		0.0306597	2	0	2	2	0		0.00212998	5	1	5	5	1		0.0490695	7	9	11	7	6
TMEM42	ENST00000302392	-	0.00213998		-	0	0	0	0	0		0.0260697	3	1	2	2	1		0.00213998	5	1	3	3	1
NXPH4	ENST00000349394	-	0.00217998		-	0	0	0	0	0		0.00762992	4	1	3	2	1		0.00217998	5	1	4	3	1
ANKRD35	ENST00000355594	-	0.00218998		0.402956	3	8	7	3	5		0.0754693	10	17	14	8	9		0.00218998	26	38	26	16	17
OR4P4	ENST00000314612	-	0.00219998		0.623574	0	1	1	0	1		0.00219998	8	4	7	6	3		0.0193198	10	12	14	8	9
BUB1B	ENST00000287598	yes	0.00222998		0.500005	0	0	0	0	0		0.00222998	5	1	4	4	1		0.281237	9	22	12	7	9
STK32A	ENST00000397936	-	0.00222998		-	0	0	0	0	0		0.00222998	5	1	4	4	1		0.177268	5	9	9	4	6
TDRD12	ENST00000421545	-	0.00223998		0.245707	1	1	2	1	1		0.308207	2	4	6	2	4		0.00223998	9	7	17	11	7
ZWINT	ENST00000373944	-	0.00224998		-	0	0	0	0	0		0.0151199	5	3	5	3	3		0.00224998	18	24	13	8	9
OXTR	ENST00000316793	-	0.00226998		-	0	0	0	0	0		-	0	0	0	0	0		0.00226998	5	1	2	2	1
FAM161B	ENST00000286544	-	0.00227998		-	0	0	0	0	0		0.0826392	2	1	2	2	1		0.00227998	21	26	13	6	11
SEPT10	ENST00000397712	-	0.00227998		0.716213	0	2	2	0	2		0.00227998	26	38	10	5	7		0.00636994	28	47	12	6	9
EHD3	ENST00000322054	-	0.00231998		-	0	0	0	0	0		0.0263397	3	1	4	3	1		0.00231998	5	1	5	4	1
SDC3	ENST00000339394	-	0.00232998		-	0	0	0	0	0		0.123719	1	0	1	1	0		0.00232998	5	1	2	2	1
STK4	ENST00000372806	-	0.00235998		-	0	0	0	0	0		0.122639	1	0	1	1	0		0.00235998	12	11	10	8	5
ARHGEF7	ENST00000375741	-	0.00236998		-	0	0	0	0	0		0.0097399	21	33	7	6	6		0.00236998	24	34	11	9	7
IL1RL2	ENST00000264257	-	0.00238998		0.500005	0	0	0	0	0		0.00666993	5	2	5	3	2		0.00238998	19	24	10	6	7
LENG8	ENST00000326764	-	0.00247998		-	0	0	0	0	0		0.00778992	3	0	3	3	0		0.00247998	5	1	6	5	1
ZSCAN29	ENST00000396976	-	0.00247998		-	0	0	0	0	0		0.244848	4	8	7	3	6		0.00247998	19	24	16	9	10
ZNF597	ENST00000301744	-	0.00248998		-	0	0	0	0	0		0.00771992	10	10	3	3	1		0.00248998	17	20	8	5	6
C7orf33	ENST00000307003	-	0.00256997		-	0	0	0	0	0		-	0	0	0	0	0		0.00256997	25	38	2	2	2
TADA1	ENST00000367874	-	0.00256997		0.246207	1	1	1	1	1		0.00809992	4	1	3	3	1		0.00256997	9	7	8	6	4
SRP68	ENST00000307877	-	0.00264997		-	0	0	0	0	0		0.00264997	9	7	3	3	2		0.0670993	22	50	12	7	9
GPATCH3	ENST00000361720	-	0.00270997		0.0301497	2	0	2	2	0		0.0273697	5	4	9	5	4		0.00270997	19	24	13	8	8
ATXN7L1	ENST00000419735	-	0.00272997		0.500005	0	0	0	0	0		0.00272997	7	4	9	8	2		0.134789	18	44	22	13	12
ARHGEF37	ENST00000333677	-	0.00286997		0.121399	1	0	1	1	0		0.0829992	2	1	3	2	1		0.00286997	8	5	10	7	4
ILDR1	ENST00000344209	-	0.00288997		0.124019	1	0	1	1	0		0.00927991	8	7	7	5	4		0.00288997	13	13	12	10	6
ZNF366	ENST00000318442	-	0.00291997		0.500005	0	0	0	0	0		0.309187	8	20	11	3	9		0.00291997	22	32	20	11	12
APLNR	ENST00000606794	-	0.00293997		-	0	0	0	0	0		0.0200198	4	2	5	3	2		0.00293997	13	13	12	7	6
PCDHB4	ENST00000194152	-	0.00298997		-	0	0	0	0	0		0.0299897	7	9	7	5	3		0.00298997	10	9	9	7	3
MYH15	ENST00000273353	-	0.00318997		0.00318997	15	17	3	3	1		0.0359596	31	65	17	7	13		0.0096999	47	100	35	14	29
CELA2A	ENST00000359621	-	0.00321997		0.500005	0	0	0	0	0		0.244278	1	1	2	1	1		0.00321997	15	17	6	4	3
PCDHA1	ENST00000504120	-	0.00330997		0.623314	0	1	1	0	1		0.0504795	20	36	13	7	9		0.00330997	33	52	28	17	18
KLKB1	ENST00000264690	-	0.00331997		0.362796	1	2	2	1	2		0.00331997	11	10	8	4	6		0.00438996	26	41	25	15	16
NCOA6	ENST00000374796	-	0.00344997		0.500005	0	0	0	0	0		0.500005	0	0	0	0	0		0.00344997	19	29	26	15	18
PTX3	ENST00000295927	-	0.00350996		-	0	0	0	0	0		0.0837292	2	1	3	2	1		0.00350996	7	4	6	5	3
PDYN	ENST00000217305	-	0.00351996		0.124029	1	0	1	1	0		0.0302997	2	0	2	2	0		0.00351996	15	17	5	3	3
ADCY3	ENST00000260600	-	0.00369996		-	0	0	0	0	0		0.00369996	7	4	5	4	3		0.0167898	10	12	15	7	10
FBN3	ENST00000600128	-	0.00372996		0.635204	1	5	4	1	4		0.0313497	39	82	31	13	25		0.00372996	67	143	58	24	49
LCLAT1	ENST00000309052	-	0.00376996		0.123939	1	0	1	1	0		0.0841392	2	1	3	2	1		0.00376996	7	4	9	7	3
LIPK	ENST00000404190	-	0.00381996		0.0259297	3	1	3	2	1		0.00381996	12	12	10	7	6		0.0173198	13	18	16	8	11
TXNL1	ENST00000217515	-	0.00383996		0.500005	0	0	0	0	0		0.245918	1	1	2	1	1		0.00383996	7	4	3	2	2
OR8G1	ENST00000341493	-	0.00384996		-	0	0	0	0	0		-	0	0	0	0	0		0.00384996	9	7	6	4	3
VEPH1	ENST00000362010	-	0.00389996		0.0835692	2	1	3	2	1		0.00389996	7	4	9	6	4		0.121439	20	46	26	13	20
OR6Y1	ENST00000302617	-	0.00390996		-	0	0	0	0	0		0.0688493	14	26	7	5	7		0.00390996	27	43	18	12	14
SLC12A2	ENST00000262461	-	0.00398996		0.124929	1	0	1	1	0		0.0201698	4	2	6	4	2		0.00398996	6	3	9	6	3
PRKG1	ENST00000373980	-	0.00402996		-	0	0	0	0	0		0.153348	2	2	2	2	1		0.00402996	7	4	9	7	3
SLC52A1	ENST00000424747	-	0.00403996		0.124629	1	0	1	1	0		0.0583094	3	2	4	3	1		0.00403996	9	7	12	8	5
SERPINB13	ENST00000344731	-	0.00409996		-	0	0	0	0	0		0.0194298	6	5	6	4	3		0.00409996	9	7	11	7	5
ATP2A1	ENST00000357084	-	0.00413996		-	0	0	0	0	0		0.00533995	6	3	9	6	3		0.00413996	7	4	11	7	4
QRICH2	ENST00000262765	-	0.00419996		0.247567	1	1	2	1	1		0.0113799	23	38	14	7	10		0.00419996	34	57	28	15	19
NUAK1	ENST00000261402	-	0.00422996		-	0	0	0	0	0		0.00422996	7	4	6	3	3		0.0625794	9	14	10	5	6
WDR19	ENST00000399820	-	0.00433996		0.122319	1	0	1	1	0		0.0485795	7	9	9	5	5		0.00433996	26	38	25	12	17
SSFA2	ENST00000431877	-	0.00435996		0.123119	1	0	1	1	0		0.00435996	9	8	15	10	7		0.0305097	14	24	25	14	15
BTNL9	ENST00000327705	-	0.00471995		0.00471995	16	20	1	1	1		0.00894991	16	22	3	1	3		0.0133999	16	25	6	2	5
ZNF408	ENST00000311764	-	0.00487995		-	0	0	0	0	0		0.311897	2	4	5	2	4		0.00487995	10	9	10	6	6
DNAJC7	ENST00000457167	-	0.00501995		-	0	0	0	0	0		-	0	0	0	0	0		0.00501995	6	3	6	4	3
NUP155	ENST00000231498	-	0.00507995		0.00776992	3	0	4	4	0		0.00507995	7	5	10	7	4		0.0157498	10	13	17	9	10
SUN2	ENST00000405018	-	0.00510995		-	0	0	0	0	0		0.00510995	6	3	8	6	2		0.122659	17	37	16	9	8
CABIN1	ENST00000398319	-	0.00519995		0.623444	0	1	1	0	1		0.00519995	19	28	13	6	10		0.00872991	23	41	24	11	19
ANXA13	ENST00000262219	-	0.00520995		0.622924	0	1	1	0	1		0.00520995	6	3	5	3	3		0.0137999	7	6	9	4	6
CASP1	ENST00000533400	-	0.00524995		0.500005	0	0	0	0	0		0.500005	0	0	0	0	0		0.00524995	11	12	6	5	4
PLXNA2	ENST00000367033	-	0.00526995		0.500005	0	0	0	0	0		0.00526995	20	27	16	8	10		0.00908991	29	50	28	14	21
OR10J1	ENST00000423932	-	0.00527995		0.623634	0	1	1	0	1		0.00527995	10	9	4	1	4		0.0435796	11	17	11	2	10
PLCH2	ENST00000449969	-	0.00529995		-	0	0	0	0	0		0.0458495	5	5	10	5	5		0.00529995	8	6	13	8	6
IFT74	ENST00000443698	-	0.00544995		0.558304	1	4	3	1	2		0.00544995	11	11	10	6	6		0.124409	15	32	17	7	13
PLA2G4F	ENST00000382396	-	0.00544995		0.124149	1	0	1	1	0		0.00544995	11	11	8	5	6		0.0179998	12	16	12	6	10
SYT12	ENST00000393946	-	0.00551995		-	0	0	0	0	0		0.623404	0	1	1	0	1		0.00551995	8	6	7	5	4
C1orf200	ENST00000377320	-	0.00553995		0.124529	1	0	1	1	0		0.124529	1	0	1	1	0		0.00553995	6	3	2	2	1
OR10G4	ENST00000320891	-	0.00561994		-	0	0	0	0	0		0.00561994	8	6	2	2	2		0.389206	8	22	6	2	6
TPGS2	ENST00000334295	-	0.00562994		-	0	0	0	0	0		0.00741993	3	0	3	3	0		0.00562994	21	31	7	5	4
SLC4A9	ENST00000230993	-	0.00575994		0.0259097	3	1	3	2	1		0.00575994	8	6	9	6	5		0.0219398	9	9	14	7	9
UBR5	ENST00000520539	-	0.00575994		0.500005	0	0	0	0	0		0.0110699	6	4	9	6	4		0.00575994	21	31	28	13	17
PLEKHA4	ENST00000263265	-	0.00576994		0.623194	0	1	1	0	1		0.102189	4	5	7	3	5		0.00576994	11	11	15	9	9
KIF1C	ENST00000320785	-	0.00598994		-	0	0	0	0	0		0.0653193	21	45	8	3	8		0.00598994	35	65	18	9	16
UBASH3A	ENST00000319294	-	0.00614994		-	0	0	0	0	0		0.0264097	4	3	7	4	3		0.00614994	19	27	21	12	13
PLCB4	ENST00000378501	-	0.00616994		0.624064	0	1	1	0	1		0.00616994	15	19	9	5	8		0.350357	16	44	19	6	18
ALPP	ENST00000392027	-	0.00637994		-	0	0	0	0	0		0.606634	2	8	4	2	4		0.00637994	12	13	7	4	7
GALNT18	ENST00000227756	-	0.00646993		-	0	0	0	0	0		0.152118	2	2	4	2	2		0.00646993	14	17	11	8	4
KIR2DS4	ENST00000339924	-	0.00646993		-	0	0	0	0	0		0.123379	1	0	1	1	0		0.00646993	4	1	2	2	1
CLEC3A	ENST00000299642	-	0.00649994		-	0	0	0	0	0		0.00649994	5	2	5	4	2		0.124909	6	10	6	5	3
ZNF70	ENST00000341976	-	0.00651994		0.623724	0	1	1	0	1		0.623724	0	1	1	0	1		0.00651994	13	15	4	2	4
NWD1	ENST00000524140	-	0.00656993		0.362886	1	2	3	1	2		0.00656993	23	34	16	6	13		0.0798492	31	69	32	13	26
KIF16B	ENST00000408042	-	0.00662993		0.00662993	5	2	4	3	2		0.467695	11	33	18	6	16		0.647903	17	57	33	10	30
C11orf1	ENST00000260276	-	0.00665993		0.123759	1	0	1	1	0		0.00665993	5	2	3	3	1		0.148818	13	28	6	6	2
ELOVL7	ENST00000508821	-	0.00666993		0.0305797	2	0	1	1	0		0.0574694	3	2	4	2	2		0.00666993	5	2	6	4	2
RPS6KB2	ENST00000312629	-	0.00691993		0.00691993	3	0	2	2	0		0.0564894	14	25	10	6	6		0.0321597	16	27	13	7	8
ZACN	ENST00000334586	-	0.00693993		0.123319	1	0	1	1	0		0.00693993	3	0	3	3	0		0.0381796	4	3	4	4	1
ESRRG	ENST00000366937	-	0.00695993		-	0	0	0	0	0		0.0264397	3	1	4	3	1		0.00695993	5	2	6	5	2
ARRDC1	ENST00000371421	-	0.00698993		-	0	0	0	0	0		0.465475	1	3	2	1	2		0.00698993	9	8	7	4	5
DEGS2	ENST00000305631	-	0.00705993		-	0	0	0	0	0		0.0297797	2	0	1	1	0		0.00705993	3	0	2	2	0
PCDHB1	ENST00000306549	-	0.00705993		0.715633	0	2	2	0	2		0.0664193	4	4	7	4	4		0.00705993	9	8	9	6	5
MLF1	ENST00000392822	-	0.00713993		0.00713993	3	0	1	1	0		0.0257497	3	1	2	1	1		0.100949	4	5	7	2	5
CYP2R1	ENST00000334636	-	0.00715993		0.00715993	3	0	4	4	0		0.0377996	3	2	6	4	2		0.0100899	5	3	8	6	3
PEX16	ENST00000241041	-	0.00715993		0.122639	1	0	1	1	0		0.0298397	2	0	2	2	0		0.00715993	3	0	3	3	0
PPP1R8	ENST00000311772	-	0.00721993		-	0	0	0	0	0		-	0	0	0	0	0		0.00721993	3	0	3	3	0
FOCAD	ENST00000380249	-	0.00722993		0.00722993	3	0	4	4	0		0.0612594	10	18	17	8	11		0.154629	51	136	56	23	45
MS4A14	ENST00000531783	-	0.00726993		0.00726993	3	0	2	2	0		0.0563994	3	2	3	2	1		0.637704	10	35	12	6	7
EPHB6	ENST00000392957	-	0.00727993		-	0	0	0	0	0		0.150868	2	2	4	2	2		0.00727993	10	10	12	7	8
ARID1B	ENST00000346085	-	0.00729993		-	0	0	0	0	0		0.00729993	10	10	18	10	10		0.0201298	11	16	24	12	15
C17orf67	ENST00000397861	-	0.00729993		-	0	0	0	0	0		0.122799	1	0	1	1	0		0.00729993	3	0	2	2	0
TTC21B	ENST00000243344	-	0.00730993		0.00730993	3	0	2	2	0		0.0215098	11	16	15	8	9		0.101319	33	79	32	15	25
EPPK1	ENST00000525985	-	0.00731993		0.00731993	3	0	3	3	0		0.107469	17	36	25	11	19		0.752903	26	94	52	18	43
LMNB1	ENST00000261366	-	0.00731993		0.123119	1	0	1	1	0		0.0826292	2	1	3	2	1		0.00731993	7	5	9	5	4
ZC3H7A	ENST00000396516	-	0.00731993		0.0302397	2	0	2	2	0		0.00731993	3	0	4	4	0		0.0309697	17	31	17	9	12
ZYG11B	ENST00000294353	-	0.00731993		-	0	0	0	0	0		-	0	0	0	0	0		0.00731993	3	0	3	3	0
CCDC132	ENST00000305866	-	0.00732993		0.00732993	3	0	3	3	0		0.150818	3	4	6	3	3		0.169018	12	25	18	7	13
LCP1	ENST00000398576	-	0.00732993		0.500005	0	0	0	0	0		0.465465	1	3	4	1	3		0.00732993	17	25	13	9	5
PPIL4	ENST00000253329	-	0.00732993		0.0830592	2	1	2	1	1		0.0194198	4	2	5	3	2		0.00732993	7	5	7	4	4
PIGC	ENST00000367728	-	0.00734993		-	0	0	0	0	0		0.0300797	2	0	2	2	0		0.00734993	3	0	3	3	0
N4BP2L2	ENST00000399396	-	0.00735993		0.00735993	3	0	3	3	0		0.0693493	5	6	7	5	3		0.119189	7	14	18	8	11
AKAP9	ENST00000356239	-	0.00736993		0.00736993	3	0	3	3	0		0.0160398	26	47	39	20	26		0.0440596	63	156	82	36	60
N4BP1	ENST00000262384	-	0.00737993		-	0	0	0	0	0		0.00737993	3	0	3	3	0		0.770222	3	15	12	3	9
RAP1B	ENST00000250559	-	0.00737993		0.0303597	2	0	1	1	0		0.0303597	2	0	1	1	0		0.00737993	3	0	2	2	0
NR2C2	ENST00000323373	-	0.00738993		-	0	0	0	0	0		-	0	0	0	0	0		0.00738993	7	5	3	3	3
SPATA9	ENST00000274432	-	0.00738993		-	0	0	0	0	0		0.00738993	3	0	3	3	0		0.0570294	3	2	5	3	2
XPR1	ENST00000367590	-	0.00738993		0.122249	1	0	1	1	0		0.00738993	3	0	3	3	0		0.174608	5	9	9	5	5
TCEA3	ENST00000450454	-	0.00739993		-	0	0	0	0	0		0.122499	1	0	1	1	0		0.00739993	3	0	2	2	0
ITSN2	ENST00000355123	-	0.00740993		0.00740993	3	0	3	3	0		0.0559494	3	2	5	3	2		0.112839	23	52	36	18	25
DBNL	ENST00000468694	-	0.00743993		-	0	0	0	0	0		0.00743993	3	0	1	1	0		0.0476595	8	11	5	4	3
HSDL1	ENST00000219439	-	0.00743993		-	0	0	0	0	0		0.00743993	3	0	3	3	0		0.0146099	5	3	8	5	3
SEMA6C	ENST00000368913	-	0.00744993		0.622724	0	1	1	0	1		0.00744993	17	22	11	5	8		0.133139	24	55	16	8	11
SNX10	ENST00000338523	-	0.00746992		0.0300697	2	0	3	3	0		0.00746992	3	0	4	4	0		0.0387096	3	2	6	4	2
MYLIP	ENST00000356840	-	0.00747993		-	0	0	0	0	0		0.00747993	3	0	3	3	0		0.284617	6	14	9	6	6
ILF3	ENST00000449870	-	0.00748992		-	0	0	0	0	0		0.00748992	3	0	3	3	0		0.0569594	3	2	5	3	2
MLLT3	ENST00000380338	-	0.00748992		-	0	0	0	0	0		0.0571394	3	2	3	3	1		0.00748992	7	5	10	7	4
NTPCR	ENST00000366628	-	0.00749993		-	0	0	0	0	0		0.0309097	2	0	2	2	0		0.00749993	3	0	3	3	0
SLC35D3	ENST00000331858	-	0.00752992		-	0	0	0	0	0		0.500005	0	0	0	0	0		0.00752992	3	0	2	2	0
STXBP2	ENST00000221283	-	0.00753993		-	0	0	0	0	0		0.0236698	8	9	4	3	2		0.00753993	10	10	7	5	3
NTN3	ENST00000293973	-	0.00754992		-	0	0	0	0	0		0.0304197	2	0	2	2	0		0.00754992	3	0	3	3	0
SERTAD2	ENST00000313349	-	0.00755992		-	0	0	0	0	0		0.00755992	3	0	1	1	0		0.151098	3	4	4	1	3
RP11-512M8.5	ENST00000535844	-	0.00756992		-	0	0	0	0	0		0.00756992	3	0	1	1	0		0.0274697	5	4	5	3	3
EAF2	ENST00000273668	-	0.00758992		0.00758992	3	0	3	3	0		0.0203298	3	1	5	4	1		0.0368396	11	18	8	6	4
IRX1	ENST00000302006	-	0.00759992		0.500005	0	0	0	0	0		0.123249	1	0	1	1	0		0.00759992	3	0	3	3	0
TRPC3	ENST00000379645	-	0.00759992		0.500005	0	0	0	0	0		0.00759992	3	0	3	3	0		0.0429796	11	17	15	10	8
AQR	ENST00000156471	-	0.00760992		0.0302597	2	0	2	2	0		0.00782992	4	1	5	4	1		0.00760992	15	21	21	11	14
STAG3	ENST00000426455	-	0.00760992		0.00760992	3	0	3	3	0		0.191188	4	7	10	4	7		0.123549	9	17	20	9	14
VPS13A	ENST00000360280	-	0.00760992		0.00760992	3	0	4	4	0		0.0152298	9	11	16	10	7		0.0409196	45	106	51	24	36
MIP	ENST00000257979	-	0.00762992		-	0	0	0	0	0		0.0298697	2	0	2	2	0		0.00762992	4	1	4	3	1
ATP5G3	ENST00000284727	-	0.00763992		-	0	0	0	0	0		-	0	0	0	0	0		0.00763992	3	0	1	1	0
FAM103A1	ENST00000304191	-	0.00764992		-	0	0	0	0	0		-	0	0	0	0	0		0.00764992	4	1	1	1	1
HMCES	ENST00000383463	-	0.00764992		-	0	0	0	0	0		0.00764992	3	0	3	3	0		0.0456295	5	5	7	5	2
SLC39A10	ENST00000409086	-	0.00764992		-	0	0	0	0	0		0.00764992	4	1	5	4	1		0.0097799	8	7	13	8	6
TAS2R19	ENST00000390673	-	0.00764992		0.0826192	2	1	3	2	1		0.00764992	4	1	5	4	1		0.167778	11	26	13	6	8
CACNB3	ENST00000301050	-	0.00765992		-	0	0	0	0	0		0.0296597	2	0	1	1	0		0.00765992	4	1	4	3	1
MAP3K4	ENST00000392142	-	0.00765992		0.00765992	3	0	2	2	0		0.134939	5	8	9	4	5		0.153999	29	70	31	12	23
WNT16	ENST00000222462	-	0.00765992		-	0	0	0	0	0		0.00765992	3	0	2	2	0		0.103159	4	5	6	3	4
SUCO	ENST00000263688	-	0.00768992		0.0577294	3	2	3	3	1		0.00768992	7	5	8	6	3		0.190328	15	34	25	11	18
TRIM67	ENST00000366653	-	0.00768992		-	0	0	0	0	0		0.00768992	4	1	1	1	1		0.0201998	4	2	2	1	2
FOSB	ENST00000353609	-	0.00769992		-	0	0	0	0	0		0.0302897	2	0	1	1	0		0.00769992	3	0	2	2	0
HLA-A	ENST00000396634	-	0.00770992		0.00770992	3	0	2	2	0		0.0269797	3	1	3	2	1		0.130469	10	24	10	8	3
LMAN2	ENST00000303127	-	0.00771992		-	0	0	0	0	0		0.00771992	4	1	4	3	1		0.0392296	4	3	6	3	3
C16orf59	ENST00000361837	-	0.00772992		-	0	0	0	0	0		0.00772992	4	1	2	2	1		0.00772992	4	1	2	2	1
LONRF1	ENST00000398246	-	0.00772992		0.123529	1	0	1	1	0		0.00772992	3	0	3	3	0		0.0918291	7	11	10	4	7
STOML1	ENST00000316900	-	0.00772992		-	0	0	0	0	0		0.245168	1	1	2	1	1		0.00772992	4	1	5	4	1
ADCY5	ENST00000462833	-	0.00773992		-	0	0	0	0	0		0.00773992	4	1	3	2	1		0.0654993	12	21	9	5	7
LYVE1	ENST00000256178	-	0.00773992		-	0	0	0	0	0		0.0676293	4	4	2	1	2		0.00773992	7	5	6	4	3
PROM2	ENST00000317620	-	0.00773992		-	0	0	0	0	0		0.00773992	4	1	5	4	1		0.191618	4	7	7	4	3
PRPSAP2	ENST00000268835	-	0.00773992		-	0	0	0	0	0		0.00773992	3	0	3	3	0		0.358056	4	10	7	4	4
OR10K1	ENST00000289451	-	0.00775992		0.500005	0	0	0	0	0		0.00775992	4	1	3	3	1		0.0197298	6	5	9	5	5
OR13J1	ENST00000377981	-	0.00775992		-	0	0	0	0	0		0.00775992	4	1	4	3	1		0.118019	7	12	10	5	7
TAX1BP1	ENST00000396319	-	0.00776992		0.00776992	3	0	4	4	0		0.0288697	5	5	11	6	5		0.290367	20	56	18	9	11
TTC17	ENST00000039989	-	0.00778992		0.500005	0	0	0	0	0		0.00778992	3	0	3	3	0		0.0249497	9	11	18	9	10
RPP21	ENST00000433076	-	0.00781992		0.123809	1	0	1	1	0		0.123809	1	0	1	1	0		0.00781992	3	0	2	2	0
NUF2	ENST00000271452	-	0.00782992		0.00782992	3	0	2	2	0		0.152309	3	4	6	2	4		0.468345	13	39	13	6	10
RECQL	ENST00000444129	-	0.00782992		0.00782992	3	0	3	3	0		0.287637	12	26	9	7	3		0.266597	13	28	12	8	5
EPPIN	ENST00000555685	-	0.00783992		-	0	0	0	0	0		0.00783992	4	1	2	2	1		0.0315997	12	18	4	3	3
EPPIN-WFDC6	ENST00000504988	-	0.00783992		-	0	0	0	0	0		0.00783992	4	1	2	2	1		0.0315997	12	18	4	3	3
XRN1	ENST00000264951	-	0.00788992		0.123599	1	0	1	1	0		0.00788992	4	1	5	4	1		0.0415196	13	23	27	14	16
APAF1	ENST00000551964	-	0.00792992		0.362846	1	2	3	1	2		0.135419	5	8	9	4	6		0.00792992	46	92	31	13	25
HHIP	ENST00000296575	-	0.00793992		0.500005	0	0	0	0	0		0.00793992	4	1	5	4	1		0.265867	7	15	11	6	6
C2orf49	ENST00000258457	-	0.00796992		-	0	0	0	0	0		0.122499	1	0	1	1	0		0.00796992	4	1	5	4	1
HP1BP3	ENST00000312239	-	0.00796992		-	0	0	0	0	0		0.0262497	3	1	3	3	1		0.00796992	12	15	8	6	4
ECD	ENST00000430082	-	0.00798992		0.245177	1	1	2	1	1		0.0733693	7	12	8	5	6		0.00798992	13	17	15	10	10
ABCC4	ENST00000376887	-	0.00805992		0.00805992	4	1	2	1	1		0.0222698	14	21	7	3	6		0.354177	30	86	23	9	20
GP2	ENST00000381362	-	0.00807992		0.714653	0	2	1	0	1		0.0222998	8	10	4	3	2		0.00807992	12	15	7	5	5
PSTK	ENST00000368887	-	0.00807992		-	0	0	0	0	0		0.00807992	4	1	1	1	1		0.00807992	4	1	1	1	1
TMCO5A	ENST00000319669	-	0.00811992		-	0	0	0	0	0		0.0176898	11	14	2	1	2		0.00811992	12	15	4	3	3
SFXN4	ENST00000355697	-	0.00814992		0.122959	1	0	1	1	0		0.0312097	2	0	2	2	0		0.00814992	4	1	5	4	1
TRIM39-RPP21	ENST00000513556	-	0.00816992		0.123809	1	0	1	1	0		0.00816992	4	1	4	3	1		0.0207398	4	2	5	3	2
POLK	ENST00000241436	-	0.00818992		0.102169	4	5	2	1	2		0.0466195	9	13	9	5	7		0.00818992	19	28	26	15	18
PXN	ENST00000267257	-	0.00820992		-	0	0	0	0	0		0.103249	4	5	6	4	4		0.00820992	22	33	12	9	8
SERINC3	ENST00000342374	-	0.00829992		0.123119	1	0	1	1	0		0.00829992	6	5	8	7	3		0.0377896	6	9	12	7	7
MDH1B	ENST00000374412	-	0.00832992		0.247207	1	1	2	1	1		0.100009	3	3	6	3	3		0.00832992	11	12	15	9	9
HECTD4	ENST00000550722	-	0.00833992		0.500005	0	0	0	0	0		0.00833992	21	34	13	7	10		0.0156198	27	51	30	13	23
MYH13	ENST00000418404	-	0.00839992		0.0302597	2	0	2	2	0		0.00839992	11	12	17	11	8		0.246647	20	54	35	16	25
HCN3	ENST00000368358	-	0.00843992		-	0	0	0	0	0		0.0389896	4	3	7	4	3		0.00843992	12	14	16	10	9
GIMAP8	ENST00000307271	-	0.00844992		0.465595	1	3	1	1	1		0.0689893	14	26	7	6	6		0.00844992	18	26	11	10	6
MYL1	ENST00000352451	-	0.00854991		0.0300697	2	0	1	1	0		0.0109699	9	9	7	6	3		0.00854991	11	12	10	8	6
QSOX1	ENST00000367602	-	0.00856991		0.123639	1	0	1	1	0		0.469615	2	6	6	2	5		0.00856991	18	26	11	4	10
MYH7	ENST00000355349	-	0.00857991		0.245438	1	1	2	1	1		0.00880991	14	18	15	8	10		0.00857991	17	24	23	11	16
HAL	ENST00000261208	-	0.00871991		0.500005	0	0	0	0	0		0.0117199	17	25	14	11	6		0.00871991	22	35	23	15	13
MYCBP2	ENST00000544440	-	0.00875991		0.0145199	3	1	6	5	1		0.00875991	9	12	21	11	11		0.326677	19	62	49	18	37
C7orf43	ENST00000316937	-	0.00882991		-	0	0	0	0	0		0.500005	0	0	0	0	0		0.00882991	12	14	4	2	3
SH3BP2	ENST00000503393	-	0.00884991		0.500005	0	0	0	0	0		0.00884991	13	16	10	7	6		0.00930991	14	18	12	8	8
TBC1D14	ENST00000409757	-	0.00887991		0.500005	0	0	0	0	0		0.00887991	12	14	2	2	2		0.177808	15	37	10	5	9
MIPEP	ENST00000382172	-	0.00893991		0.0834692	2	1	3	2	1		0.0346996	8	10	13	7	7		0.00893991	13	16	19	12	11
DRD5	ENST00000304374	-	0.00896991		0.0482995	8	11	1	1	1		0.0801392	9	15	6	2	5		0.00896991	15	20	12	6	8
TAS2R43	ENST00000531678	-	0.00896991		-	0	0	0	0	0		0.00896991	10	14	1	1	1		0.00896991	10	14	1	1	1
MST1R	ENST00000296474	-	0.00897991		0.229958	2	3	4	2	2		0.0595994	7	8	14	7	8		0.00897991	20	29	33	16	23
MRPS9	ENST00000258455	-	0.00900991		-	0	0	0	0	0		0.00900991	13	16	2	2	2		0.0152599	21	35	5	4	4
IL17RD	ENST00000296318	-	0.00916991		-	0	0	0	0	0		0.151238	3	4	6	3	4		0.00916991	14	18	18	11	14
PPP1R36	ENST00000298705	-	0.0094899		0.245867	1	1	2	1	1		0.0572494	3	2	5	3	2		0.0094899	8	7	13	7	7
TAS2R30	ENST00000539585	-	0.0095699		-	0	0	0	0	0		0.0095699	8	7	2	1	2		0.0300397	17	29	9	4	8
C8B	ENST00000371237	-	0.0096899		0.0265597	5	4	2	2	2		0.222658	13	31	11	4	10		0.0096899	24	40	23	10	18
CAPN1	ENST00000527323	-	0.0099999		-	0	0	0	0	0		0.0099999	16	24	10	4	9		0.0426796	19	36	16	6	14
GPR160	ENST00000355897	-	0.0100699		0.0303997	2	0	2	2	0		0.0376896	2	1	3	2	1		0.0100699	4	2	5	3	2
CDHR3	ENST00000317716	-	0.0101599		0.0148799	5	3	3	3	2		0.0352196	15	25	12	8	7		0.0101599	37	68	30	17	21
ADAM20	ENST00000256389	-	0.0103499		0.0103499	6	4	1	1	1		0.0498695	13	22	8	4	7		0.0141399	24	40	20	11	14
CAD	ENST00000264705	-	0.0103999		0.623374	0	1	1	0	1		0.0105799	9	10	17	9	9		0.0103999	17	28	32	16	18
LRIT3	ENST00000594814	-	0.0104999		-	0	0	0	0	0		0.0104999	6	4	3	2	3		0.617924	11	40	10	4	10
USP25	ENST00000285679	-	0.0104999		0.123599	1	0	1	1	0		0.0104999	6	4	6	5	2		0.508155	8	25	17	6	13
FOXRED1	ENST00000263578	-	0.0105999		0.247158	1	1	2	1	1		0.339437	3	7	6	3	4		0.0105999	15	22	13	7	8
BCL9	ENST00000234739	-	0.0106899		0.624234	0	1	1	0	1		0.0106899	6	4	10	6	4		0.201758	10	21	18	9	11
PEX5L	ENST00000467460	-	0.0107399		-	0	0	0	0	0		0.0107399	6	4	3	2	2		0.0690393	6	8	6	2	5
CAMTA2	ENST00000414043	-	0.0107699		-	0	0	0	0	0		0.0133199	7	6	8	6	4		0.0107699	18	27	19	14	13
TMEM143	ENST00000293261	-	0.0108199		-	0	0	0	0	0		0.716363	0	2	2	0	2		0.0108199	19	29	6	2	6
ADORA1	ENST00000367236	-	0.0108699		-	0	0	0	0	0		-	0	0	0	0	0		0.0108699	9	9	5	2	4
HTRA4	ENST00000302495	-	0.0109599		0.0109599	9	9	1	1	1		0.0339597	10	14	6	2	6		0.204848	11	25	9	3	8
HMCN1	ENST00000271588	-	0.0110199		0.623724	0	1	1	0	1		0.0110199	45	88	69	29	48		0.0437296	87	221	128	55	95
ADAMTS13	ENST00000371929	-	0.0110399		0.622934	0	1	1	0	1		0.125439	3	5	8	4	5		0.0110399	10	12	16	9	10
LENG9	ENST00000333834	-	0.0110499		0.622794	0	1	1	0	1		0.0122699	17	27	8	5	5		0.0110499	22	36	15	8	12
DFNB59	ENST00000409117	-	0.0110999		0.151919	2	2	2	2	1		0.0201598	4	2	4	4	1		0.0110999	6	4	7	6	3
SGK494	ENST00000301037	-	0.0112699		0.309967	2	4	1	1	1		0.0112699	9	9	5	4	4		0.0237498	14	23	11	7	10
ZSCAN12	ENST00000361028	-	0.0114799		0.639904	3	12	2	1	2		0.0496395	13	22	6	4	4		0.0114799	18	27	14	9	8
ENTHD2	ENST00000300714	-	0.0116299		-	0	0	0	0	0		0.623544	0	1	1	0	1		0.0116299	16	23	3	2	2
RAD54L	ENST00000371975	-	0.0118799		0.0307597	2	0	2	2	0		0.198288	8	17	8	3	6		0.0118799	21	34	19	8	14
LY75-CD302	ENST00000504764	-	0.0120499		0.354697	4	10	5	4	3		0.289767	26	71	21	13	17		0.0120499	60	131	54	32	41
LY75	ENST00000554112	-	0.0120499		0.354697	4	10	5	4	3		0.289767	26	71	21	13	17		0.0120499	60	131	54	32	41
RAPGEF2	ENST00000264431	-	0.0122899		0.500005	0	0	0	0	0		0.760762	1	7	7	1	6		0.0122899	16	23	21	9	14
ZCCHC4	ENST00000302874	-	0.0122999		0.0469795	8	11	5	4	4		0.0221598	22	41	14	7	11		0.0122999	25	47	22	11	16
LRRFIP2	ENST00000421307	-	0.0123099		0.246427	1	1	1	1	1		0.0454995	10	15	9	7	5		0.0123099	14	19	17	11	9
C11orf63	ENST00000227349	-	0.0123299		0.500005	0	0	0	0	0		0.0489895	6	7	9	5	6		0.0123299	11	13	16	10	10
EPB41L5	ENST00000263713	-	0.0124999		0.621594	0	1	1	0	1		0.0124999	11	13	10	3	8		0.0823792	19	38	19	6	16
LTV1	ENST00000367576	-	0.0125099		0.466685	3	9	5	3	3		0.0125099	27	48	11	7	7		0.0174498	30	59	22	11	15
ICA1L	ENST00000392237	-	0.0125399		0.123599	1	0	1	1	0		0.309727	2	4	4	2	3		0.0125399	15	21	10	8	5
NGEF	ENST00000264051	-	0.0126199		0.622924	0	1	1	0	1		0.0454995	5	5	6	4	3		0.0126199	14	19	11	8	6
ZNF609	ENST00000326648	-	0.0126699		-	0	0	0	0	0		0.0126699	7	6	12	7	6		0.105889	15	31	25	12	17
SDAD1	ENST00000356260	-	0.0127199		-	0	0	0	0	0		0.151948	2	2	4	2	2		0.0127199	13	17	12	6	7
OR6Q1	ENST00000302622	-	0.0128199		0.500005	0	0	0	0	0		0.151219	2	2	4	2	2		0.0128199	11	13	12	6	8
CCR8	ENST00000326306	-	0.0130099		-	0	0	0	0	0		0.150189	3	4	3	2	2		0.0130099	7	6	7	4	4
SLC38A8	ENST00000299709	-	0.0130699		0.123059	1	0	1	1	0		0.0130699	7	6	8	5	5		0.0609594	9	14	13	7	10
APOC3	ENST00000227667	-	0.0132199		0.623544	0	1	1	0	1		0.0132199	7	6	3	2	3		0.0132199	7	6	3	2	3
GPR158	ENST00000376351	-	0.0133799		0.123599	1	0	2	2	0		0.0133799	7	8	12	9	5		0.0301697	11	19	24	13	13
KIAA1199	ENST00000394685	-	0.0133899		0.0301097	2	0	2	2	0		0.0133899	7	6	10	7	5		0.433036	11	32	24	11	18
MCTP1	ENST00000515393	-	0.0134499		-	0	0	0	0	0		0.0392896	4	3	6	4	3		0.0134499	7	6	11	7	6
CCKAR	ENST00000295589	-	0.0134599		0.122919	1	0	1	1	0		0.0134599	7	6	7	5	3		0.233828	8	18	10	6	6
PRR14L	ENST00000327423	-	0.0139799		0.500005	0	0	0	0	0		0.148208	10	19	17	8	12		0.0139799	31	55	58	30	40
GLTP	ENST00000318348	-	0.0140499		0.500005	0	0	0	0	0		0.0257197	3	1	2	1	1		0.0140499	5	3	5	3	2
GRK1	ENST00000335678	-	0.0141399		-	0	0	0	0	0		0.0301897	2	0	2	2	0		0.0141399	4	2	6	5	2
MEI1	ENST00000401548	-	0.0141799		0.123639	1	0	1	1	0		0.0141799	7	6	10	6	5		0.494825	15	46	25	11	17
FIP1L1	ENST00000337488	-	0.0141999		-	0	0	0	0	0		0.0194098	4	2	5	4	2		0.0141999	5	3	7	5	3
PDZD8	ENST00000334464	-	0.0141999		-	0	0	0	0	0		0.363366	1	2	3	1	2		0.0141999	31	60	19	8	15
CNP	ENST00000393892	-	0.0143599		-	0	0	0	0	0		0.0574194	3	2	4	2	2		0.0143599	5	3	5	3	3
TSPAN4	ENST00000397404	-	0.0143999		0.622794	0	1	1	0	1		0.0568994	3	2	5	3	2		0.0143999	5	3	8	5	3
IDO1	ENST00000518237	-	0.0144099		-	0	0	0	0	0		0.123089	1	0	1	1	0		0.0144099	5	3	5	4	2
NXPE3	ENST00000422132	-	0.0144699		0.123399	1	0	1	1	0		0.0144699	5	3	8	5	3		0.0147298	9	8	16	8	9
CELA1	ENST00000293636	-	0.0145398		0.500005	0	0	0	0	0		0.0393496	4	3	5	3	3		0.0145398	5	3	6	4	3
LATS1	ENST00000543571	-	0.0145898		0.123599	1	0	1	1	0		0.0145898	15	20	9	5	7		0.0238698	19	31	15	7	12
GPALPP1	ENST00000361121	-	0.0145998		-	0	0	0	0	0		0.0145998	14	21	5	4	3		0.0309597	14	24	8	4	6
HLA-DRB1	ENST00000360004	-	0.0146099		0.346206	2	7	4	3	2		0.308637	3	9	6	4	3		0.0146099	8	9	7	5	3
SYNRG	ENST00000339208	-	0.0146698		-	0	0	0	0	0		0.0493695	8	11	14	7	8		0.0146698	35	68	25	14	18
RIPPLY3	ENST00000329553	-	0.0146798		0.246737	1	1	2	1	1		0.246737	1	1	2	1	1		0.0146798	5	3	7	4	3
NPFFR2	ENST00000308744	-	0.0146899		0.0200998	4	2	2	1	2		0.0146899	5	3	4	2	3		0.125089	6	10	10	3	8
PRAP1	ENST00000433452	-	0.0146899		-	0	0	0	0	0		0.151199	2	2	2	2	1		0.0146899	5	3	5	5	2
ARG2	ENST00000261783	-	0.0147198		-	0	0	0	0	0		0.557064	1	4	4	1	4		0.0147198	14	21	7	3	7
CR1	ENST00000367049	-	0.0148498		0.621764	0	1	1	0	1		0.0651793	12	21	16	7	11		0.0148498	20	37	29	15	22
ZKSCAN5	ENST00000394170	-	0.0148599		0.715983	0	2	2	0	2		0.0148599	17	26	5	2	4		0.0268797	19	33	14	4	11
SLC9B2	ENST00000394785	-	0.0149398		-	0	0	0	0	0		0.0832392	2	1	3	2	1		0.0149398	12	17	10	7	7
CERK	ENST00000216264	-	0.0150198		-	0	0	0	0	0		0.0150198	5	3	4	3	2		0.0277997	15	24	14	9	9
PIK3C2A	ENST00000265970	-	0.0151398		0.0300697	2	0	3	3	0		0.0151398	9	11	15	8	9		0.0699193	26	57	34	15	24
GREB1L	ENST00000580732	-	0.0152599		-	0	0	0	0	0		0.0152599	17	26	9	5	6		0.0850592	18	37	17	6	13
SLC34A3	ENST00000538474	-	0.0152798		0.500005	0	0	0	0	0		0.247468	1	1	2	1	1		0.0152798	17	26	8	5	5
RGL2	ENST00000497454	-	0.0153098		-	0	0	0	0	0		0.122799	1	0	1	1	0		0.0153098	5	3	7	5	2
APOE	ENST00000252486	-	0.0153299		-	0	0	0	0	0		-	0	0	0	0	0		0.0153299	5	3	2	2	1
OR52M1	ENST00000360213	-	0.0153299		0.0153299	8	8	3	1	3		0.095329	10	18	10	3	9		0.163038	17	38	19	8	14
FAM183A	ENST00000335282	-	0.0153498		0.0668993	4	4	1	1	1		0.0699493	5	6	2	2	2		0.0153498	8	8	3	3	3
EFS	ENST00000216733	-	0.0153799		-	0	0	0	0	0		0.623374	0	1	1	0	1		0.0153799	18	30	3	2	3
ZDHHC6	ENST00000369405	-	0.0153899		-	0	0	0	0	0		0.0153899	8	8	2	2	1		0.0849591	8	13	7	2	6
ADAR	ENST00000368474	-	0.0154199		0.500005	0	0	0	0	0		0.0154199	8	8	4	2	3		0.0246297	9	11	7	3	6
ITGAL	ENST00000356798	-	0.0154599		-	0	0	0	0	0		0.623784	0	1	1	0	1		0.0154599	8	8	16	8	8
MEGF11	ENST00000409699	-	0.0156598		0.715163	0	2	2	0	2		0.101869	4	5	7	2	5		0.0156598	11	12	14	8	8
AKAP1	ENST00000337714	-	0.0156798		-	0	0	0	0	0		0.0156798	8	8	5	4	2		0.0738993	24	50	21	11	14
PCIF1	ENST00000372409	-	0.0157198		-	0	0	0	0	0		0.0565094	3	2	5	3	2		0.0157198	8	8	13	7	6
MROH9	ENST00000367759	-	0.0157898		0.500005	0	0	0	0	0		0.0157898	16	24	7	4	5		0.099899	25	55	16	9	12
RMI1	ENST00000325875	-	0.0158598		0.468445	1	3	4	1	3		0.212418	3	5	6	2	4		0.0158598	16	24	9	4	7
MAN2A1	ENST00000261483	-	0.0158798		0.123969	1	0	1	1	0		0.0320997	6	6	8	6	4		0.0158798	13	16	19	12	12
CYP2A13	ENST00000330436	-	0.0165698		0.623174	0	1	1	0	1		0.0237398	8	9	6	4	5		0.0165698	15	22	8	6	7
STYXL1	ENST00000248600	-	0.0165698		-	0	0	0	0	0		0.0170298	11	14	4	2	3		0.0165698	13	18	9	4	7
KTN1	ENST00000395314	-	0.0167598		0.621754	0	1	1	0	1		0.0167598	10	12	12	8	7		0.0453595	20	39	28	15	19
PLCB2	ENST00000260402	-	0.0168598		-	0	0	0	0	0		0.0168598	11	14	12	8	9		0.099609	14	28	20	10	16
NPC1	ENST00000269228	-	0.0168998		0.623684	0	1	1	0	1		0.126509	6	10	13	5	9		0.0168998	16	26	28	14	18
NAT6	ENST00000354862	-	0.0169798		-	0	0	0	0	0		0.0169798	14	20	5	3	3		0.0212398	15	23	8	4	6
GAPVD1	ENST00000394105	-	0.0170698		-	0	0	0	0	0		0.0475395	19	36	10	6	9		0.0170698	28	52	20	8	18
KAT6A	ENST00000396930	-	0.0171098		-	0	0	0	0	0		0.0388296	4	3	6	3	3		0.0171098	16	26	35	16	23
RSPO4	ENST00000217260	-	0.0172498		-	0	0	0	0	0		0.637944	1	5	3	1	3		0.0172498	10	12	5	2	5
NOD1	ENST00000222823	-	0.0172998		0.122339	1	0	1	1	0		0.299857	4	9	10	4	7		0.0172998	16	23	24	13	17
COPG1	ENST00000314797	-	0.0173798		-	0	0	0	0	0		0.245948	4	8	8	4	6		0.0173798	12	16	17	9	12
IL27RA	ENST00000263379	-	0.0175198		0.123639	1	0	1	1	0		0.0175198	12	16	4	3	2		0.0471395	26	52	10	7	6
MGA	ENST00000219905	-	0.0175398		0.500005	0	0	0	0	0		0.0175398	10	12	16	8	10		0.689983	29	99	61	23	50
PALM3	ENST00000340790	-	0.0176298		-	0	0	0	0	0		0.0176298	10	12	2	1	2		0.0323697	11	16	6	3	5
ETS1	ENST00000392668	-	0.0176498		-	0	0	0	0	0		0.121899	1	0	1	1	0		0.0176498	10	12	4	2	3
ZNF16	ENST00000276816	-	0.0177298		0.122649	1	0	1	1	0		0.0570594	3	2	5	3	2		0.0177298	18	29	18	9	12
BICC1	ENST00000373886	-	0.0177498		0.500005	0	0	0	0	0		0.0177498	12	16	5	3	4		0.0932491	26	57	16	7	13
HTT	ENST00000355072	-	0.0179298		0.623074	0	1	1	0	1		0.0179298	11	14	17	9	11		0.648263	34	115	45	17	37
SYNJ1	ENST00000433931	-	0.0179898		0.0307297	2	0	1	1	0		0.109089	8	14	11	5	8		0.0179898	15	24	22	11	16
CPD	ENST00000225719	-	0.0180098		0.123599	1	0	2	2	0		0.0180098	6	6	12	7	6		0.0226898	21	41	24	13	15
SF3A1	ENST00000215793	-	0.0180498		-	0	0	0	0	0		-	0	0	0	0	0		0.0180498	6	3	9	5	4
BRE	ENST00000344773	-	0.0181998		-	0	0	0	0	0		0.0181998	11	14	1	1	1		0.0181998	11	14	1	1	1
ITIH4	ENST00000266041	-	0.0183698		0.245468	1	1	2	1	1		0.0236998	12	17	14	8	8		0.0183698	27	48	30	16	21
CNTROB	ENST00000380262	-	0.0183798		-	0	0	0	0	0		0.0183798	11	14	14	7	10		0.139689	12	25	21	8	17
FSCN3	ENST00000265825	-	0.0187498		0.122929	1	0	1	1	0		0.0187498	6	5	8	6	5		0.494355	14	42	20	10	14
ARL6IP5	ENST00000273258	-	0.0187998		-	0	0	0	0	0		0.151618	2	2	2	1	2		0.0187998	6	5	8	5	4
PHF3	ENST00000262043	-	0.0187998		0.622144	0	1	1	0	1		0.0187998	17	27	14	6	10		0.352957	25	70	35	12	27
APLP1	ENST00000221891	-	0.0188098		-	0	0	0	0	0		0.0435996	11	17	5	3	4		0.0188098	17	27	10	6	7
GYS2	ENST00000261195	-	0.0188098		0.359906	1	2	2	1	2		0.0188098	22	37	11	5	10		0.0255297	23	41	14	6	12
ARHGEF17	ENST00000263674	-	0.0189298		0.623674	0	1	1	0	1		0.241708	6	13	15	6	11		0.0189298	30	58	37	17	28
HOXC12	ENST00000243103	-	0.0189298		-	0	0	0	0	0		0.0189298	6	5	2	2	1		0.0189298	6	5	2	2	1
MCMDC2	ENST00000422365	-	0.0189498		0.0465195	5	5	5	5	2		0.0656993	8	12	9	7	5		0.0189498	13	20	17	13	11
TTC40	ENST00000368586	-	0.0190698		0.622644	0	1	1	0	1		0.150518	3	4	5	3	4		0.0190698	6	5	8	6	5
TNFRSF10B	ENST00000276431	-	0.0190798		-	0	0	0	0	0		0.150659	3	4	5	3	3		0.0190798	6	5	9	6	4
FAM188A	ENST00000277632	-	0.0190898		0.123569	1	0	1	1	0		0.0257397	3	1	3	3	1		0.0190898	6	5	8	6	4
LINGO4	ENST00000368820	-	0.0191798		-	0	0	0	0	0		0.315707	9	23	12	6	9		0.0191798	24	45	22	9	17
CNTNAP1	ENST00000264638	-	0.0191998		0.623764	0	1	1	0	1		0.0191998	6	5	10	5	5		0.0695693	11	19	23	9	15
TCL1A	ENST00000402399	-	0.0192598		-	0	0	0	0	0		0.0395896	4	3	3	1	3		0.0192598	6	5	5	3	4
BOC	ENST00000495514	-	0.0193298		0.122639	1	0	1	1	0		0.0299097	2	0	2	2	0		0.0193298	6	5	8	5	4
GRAMD4	ENST00000406902	-	0.0193498		-	0	0	0	0	0		0.0837192	2	1	3	2	1		0.0193498	6	5	10	5	5
KANSL1L	ENST00000281772	-	0.0193898		0.0193898	4	2	4	4	1		0.199548	6	12	9	6	6		0.436996	17	50	20	9	17
OR1L3	ENST00000304820	-	0.0194498		0.362756	1	2	3	1	2		0.0194498	6	5	8	4	5		0.103139	16	42	17	10	13
WFDC6	ENST00000372670	-	0.0194998		-	0	0	0	0	0		0.0264397	3	1	1	1	1		0.0194998	4	2	3	2	2
ATMIN	ENST00000299575	-	0.0195498		-	0	0	0	0	0		0.0195498	6	5	6	4	3		0.0379896	14	25	15	8	11
OR7C1	ENST00000248073	-	0.0195898		0.151829	2	2	3	2	2		0.0195898	6	5	9	5	5		0.318007	6	10	15	5	11
DNPEP	ENST00000273075	-	0.0196098		-	0	0	0	0	0		0.0397196	4	3	6	4	3		0.0196098	6	5	9	6	5
SERPINI2	ENST00000476257	-	0.0196098		0.0196098	4	2	1	1	1		0.147199	7	13	3	2	3		0.231788	8	18	8	3	7
ANKS1A	ENST00000360359	-	0.0196398		-	0	0	0	0	0		0.0196398	4	2	6	4	2		0.182668	7	14	17	7	10
KLHL8	ENST00000273963	-	0.0196398		-	0	0	0	0	0		0.0196398	6	5	4	4	1		0.0704993	11	19	11	7	7
DNAJB11	ENST00000439351	-	0.0196598		-	0	0	0	0	0		0.245778	1	1	1	1	1		0.0196598	4	2	5	4	2
DHX34	ENST00000328771	-	0.0196898		-	0	0	0	0	0		0.0196898	4	2	5	4	2		0.509845	7	22	10	5	7
MTUS2	ENST00000431530	-	0.0196898		-	0	0	0	0	0		0.420326	5	14	11	3	9		0.0196898	27	51	32	14	25
OR5AC2	ENST00000358642	-	0.0196898		0.500005	0	0	0	0	0		0.0196898	4	2	6	4	2		0.0268197	5	4	9	5	4
RGS16	ENST00000367558	-	0.0196998		-	0	0	0	0	0		0.123689	1	0	1	1	0		0.0196998	6	5	4	2	3
CDKN2AIP	ENST00000504169	-	0.0197198		-	0	0	0	0	0		-	0	0	0	0	0		0.0197198	4	2	4	3	2
SCAI	ENST00000373549	-	0.0197198		0.500005	0	0	0	0	0		0.0303097	2	0	2	2	0		0.0197198	4	2	6	4	2
IMPDH2	ENST00000326739	-	0.0197598		-	0	0	0	0	0		0.0197598	4	2	4	3	2		0.0669393	4	4	6	3	4
CPSF3	ENST00000238112	-	0.0197798		0.623764	0	1	1	0	1		0.0197798	4	2	6	4	2		0.638144	10	35	11	5	7
CDC14A	ENST00000361544	-	0.0197898		0.123879	1	0	1	1	0		0.0197898	6	5	6	5	2		0.234488	11	26	13	8	9
RTL1	ENST00000534062	-	0.0197898		-	0	0	0	0	0		0.0197898	4	2	3	3	1		0.838642	13	53	11	6	9
TMEM104	ENST00000335464	-	0.0198198		-	0	0	0	0	0		0.0198198	4	2	5	3	2		0.0848992	22	46	17	10	12
ITFG2	ENST00000228799	-	0.0198298		0.622944	0	1	1	0	1		0.0571794	3	2	5	3	2		0.0198298	4	2	6	4	2
MTERFD1	ENST00000287025	-	0.0198298		0.0299897	2	0	2	2	0		0.0198298	4	2	4	3	2		0.0486395	7	9	9	6	5
METTL3	ENST00000298717	-	0.0198398		0.622914	0	1	1	0	1		0.0198398	4	2	3	2	2		0.0198398	4	2	3	2	2
GOSR2	ENST00000225567	-	0.0198898		-	0	0	0	0	0		0.500005	0	0	0	0	0		0.0198898	6	5	3	2	2
RBM12B	ENST00000399300	-	0.0199098		0.122839	1	0	1	1	0		0.0199098	4	2	6	4	2		0.0321897	11	16	14	8	8
SLC22A14	ENST00000273173	-	0.0199198		0.247188	1	1	2	1	1		0.0199198	4	2	6	4	2		0.0211698	7	8	14	7	7
GOLGB1	ENST00000393667	-	0.0199398		0.465225	1	3	4	1	3		0.181418	21	51	23	10	18		0.0199398	43	86	55	24	41
SIRT4	ENST00000202967	-	0.0199598		0.122639	1	0	1	1	0		0.0199598	16	25	6	6	1		0.0338197	23	44	10	7	5
EPHB1	ENST00000398015	-	0.0200098		-	0	0	0	0	0		0.0200098	4	2	2	2	1		0.125029	10	18	14	6	11
MGAT5B	ENST00000428789	-	0.0200198		-	0	0	0	0	0		0.0200198	4	2	6	4	2		0.241138	10	26	9	5	5
ACTR6	ENST00000188312	-	0.0201498		-	0	0	0	0	0		0.623264	0	1	1	0	1		0.0201498	4	2	2	1	2
TP63	ENST00000264731	-	0.0201598		0.500005	0	0	0	0	0		0.0201598	4	2	4	2	2		0.298767	7	17	11	3	9
ZNF254	ENST00000357002	-	0.0201898		0.360096	1	2	2	1	2		0.360096	1	2	2	1	2		0.0201898	4	2	5	4	2
E2F6	ENST00000381525	-	0.0201998		-	0	0	0	0	0		-	0	0	0	0	0		0.0201998	4	2	4	3	1
CLHC1	ENST00000401408	-	0.0202198		0.622244	0	1	1	0	1		0.541575	2	7	8	2	7		0.0202198	12	18	16	9	11
HBP1	ENST00000222574	-	0.0202398		-	0	0	0	0	0		0.0202398	3	1	5	4	1		0.0381496	3	2	6	4	2
MED4	ENST00000258648	-	0.0202898		-	0	0	0	0	0		0.152818	2	2	1	1	1		0.0202898	4	2	3	3	1
ZDHHC13	ENST00000446113	-	0.0203498		0.124169	1	0	1	1	0		0.0203498	4	2	5	4	2		0.341787	14	38	10	6	6
COL10A1	ENST00000327673	-	0.0203798		0.622514	0	1	1	0	1		0.622514	0	1	1	0	1		0.0203798	26	48	10	8	8
NUP160	ENST00000378460	-	0.0203898		0.500005	0	0	0	0	0		0.151309	9	18	10	6	7		0.0203898	20	36	28	16	19
ALYREF	ENST00000505490	-	0.0206198		-	0	0	0	0	0		0.0304397	2	0	2	2	0		0.0206198	3	1	4	4	1
CHMP2A	ENST00000600118	-	0.0206798		-	0	0	0	0	0		0.153678	2	2	2	1	2		0.0206798	4	2	4	3	2
CCDC17	ENST00000528266	-	0.0207498		0.152978	1	1	3	2	1		0.0607594	2	1	4	3	1		0.0207498	3	1	5	4	1
PRKDC	ENST00000314191	-	0.0207598		0.0207598	3	1	5	4	1		0.377466	12	39	22	11	14		0.817332	29	117	86	31	69
SPRY1	ENST00000394339	-	0.0208498		0.622904	0	1	1	0	1		0.430436	1	2	4	1	3		0.0208498	8	7	8	4	6
EDC3	ENST00000315127	-	0.0209898		-	0	0	0	0	0		0.0566794	3	2	1	1	1		0.0209898	6	7	5	3	5
SEMA4D	ENST00000450295	-	0.0211898		-	0	0	0	0	0		0.150939	2	2	4	2	2		0.0211898	15	23	21	10	16
AXL	ENST00000301178	-	0.0212298		0.623564	0	1	1	0	1		0.0378796	12	19	6	4	4		0.0212298	14	21	10	6	6
MYO9A	ENST00000356056	-	0.0212498		0.500005	0	0	0	0	0		0.0212498	18	30	18	11	11		0.0323097	27	47	44	19	32
VPS54	ENST00000272322	-	0.0212898		0.123599	1	0	1	1	0		0.0212898	7	7	7	4	4		0.0508995	9	15	18	7	12
SMG8	ENST00000543872	-	0.0213598		-	0	0	0	0	0		0.541835	2	7	6	2	5		0.0213598	19	32	14	8	11
KIF5B	ENST00000302418	-	0.0214298		0.0833892	2	1	2	1	1		0.151109	3	4	6	2	4		0.0214298	7	7	13	6	7
C9orf78	ENST00000372447	-	0.0216198		-	0	0	0	0	0		0.622324	0	1	1	0	1		0.0216198	7	7	5	3	3
AGBL2	ENST00000525123	-	0.0217698		0.500005	0	0	0	0	0		0.390676	2	5	4	2	3		0.0217698	7	7	9	5	5
CPA2	ENST00000222481	-	0.0217798		0.362286	1	2	1	1	1		0.0275297	5	4	5	5	2		0.0217798	7	7	9	6	5
SNUPN	ENST00000564644	-	0.0218098		0.123779	1	0	1	1	0		0.0218098	14	21	5	3	4		0.116699	24	55	10	6	8
HHLA2	ENST00000357759	-	0.0218698		0.0218698	9	9	2	2	1		0.198998	13	29	6	3	5		0.121769	19	41	8	5	6
PDLIM2	ENST00000308354	-	0.0218698		-	0	0	0	0	0		0.715033	0	2	2	0	2		0.0218698	8	10	5	3	4
CAPG	ENST00000263867	-	0.0218798		-	0	0	0	0	0		0.0395296	4	3	2	1	2		0.0218798	7	7	8	4	6
NRIP3	ENST00000309166	-	0.0219598		-	0	0	0	0	0		0.0822392	2	1	2	1	1		0.0219598	14	21	7	4	5
SETD6	ENST00000219315	-	0.0220998		0.0314797	6	6	2	1	2		0.0220998	7	7	4	2	3		0.160898	19	42	9	4	8
NRD1	ENST00000354831	-	0.0221698		0.500005	0	0	0	0	0		0.126489	6	10	6	2	5		0.0221698	25	47	18	10	14
C17orf53	ENST00000319977	-	0.0225198		-	0	0	0	0	0		0.0225198	7	7	8	4	5		0.128949	23	52	22	10	18
GALNT5	ENST00000259056	-	0.0225598		0.0834192	2	1	3	2	1		0.0225598	7	7	10	7	4		0.0546495	21	44	24	14	15
KY	ENST00000423778	-	0.0226298		-	0	0	0	0	0		0.275227	3	6	8	3	6		0.0226298	24	44	19	8	14
TPD52L1	ENST00000534000	-	0.0226998		-	0	0	0	0	0		0.0266497	3	1	2	2	1		0.0226998	7	7	5	4	3
OR4D10	ENST00000530162	-	0.0227698		-	0	0	0	0	0		0.0313697	6	6	5	4	4		0.0227698	8	9	10	6	7
PACRGL	ENST00000503585	-	0.0228198		-	0	0	0	0	0		0.0228198	7	7	2	2	2		0.257127	10	24	7	4	7
CASP4	ENST00000444739	-	0.0228398		0.500005	0	0	0	0	0		0.391746	2	5	5	1	4		0.0228398	7	7	11	5	6
TAS1R2	ENST00000375371	-	0.0229498		0.360866	1	2	2	1	2		0.0229498	8	9	13	8	7		0.0833092	8	13	17	8	11
COG5	ENST00000297135	-	0.0229598		0.124379	1	0	1	1	0		0.143819	4	6	8	4	4		0.0229598	20	39	20	10	13
GPN2	ENST00000374135	-	0.0230398		-	0	0	0	0	0		0.0669993	4	4	4	3	2		0.0230398	7	7	9	6	5
ARNTL2	ENST00000266503	-	0.0233298		-	0	0	0	0	0		0.0233298	8	9	6	4	4		0.132339	12	27	16	8	12
EAF1	ENST00000396842	-	0.0233598		-	0	0	0	0	0		0.0235998	4	5	4	3	2		0.0233598	7	11	6	5	3
BBS9	ENST00000242067	-	0.0233698		0.622654	0	1	1	0	1		0.807272	1	8	8	1	8		0.0233698	11	15	15	6	11
OR11A1	ENST00000377149	-	0.0235098		-	0	0	0	0	0		0.0235098	8	9	2	1	2		0.168798	14	34	8	3	7
TBXA2R	ENST00000411851	-	0.0235598		-	0	0	0	0	0		0.122419	1	0	1	1	0		0.0235598	8	9	2	2	1
SMAD9	ENST00000379826	-	0.0235698		0.0305497	2	0	2	2	0		0.0235698	8	9	7	4	4		0.327727	11	29	12	6	8
ZSCAN5A	ENST00000587340	-	0.0236498		-	0	0	0	0	0		0.337657	3	7	5	2	5		0.0236498	12	17	17	9	13
APOBEC3C	ENST00000361441	-	0.0236598		0.622724	0	1	1	0	1		0.210838	3	5	6	2	5		0.0236598	8	9	15	7	9
NCSTN	ENST00000294785	-	0.0237098		0.623584	0	1	1	0	1		0.0247498	10	13	4	2	3		0.0237098	12	17	10	4	7
TF	ENST00000402696	-	0.0237898		0.500005	0	0	0	0	0		0.0237898	12	17	6	4	4		0.098169	12	23	8	4	6
KLRB1	ENST00000229402	-	0.0238298		0.247177	1	1	2	1	1		0.247177	1	1	2	1	1		0.0238298	12	17	6	5	2
SLIT3	ENST00000519560	-	0.0238898		0.500005	0	0	0	0	0		0.468025	2	6	6	2	5		0.0238898	11	15	21	11	14
KRTAP13-4	ENST00000334068	-	0.0240098		-	0	0	0	0	0		0.623144	0	1	1	0	1		0.0240098	11	15	8	4	5
RMND5B	ENST00000515098	-	0.0240198		0.0304997	2	0	1	1	0		0.0240198	9	11	3	2	2		0.0428296	11	17	8	4	7
TBC1D7	ENST00000606214	-	0.0240298		0.716693	0	2	2	0	2		0.0240298	11	15	6	3	5		0.0514195	12	20	12	4	10
SEMA3G	ENST00000231721	-	0.0240698		0.715373	0	2	2	0	2		0.0706893	6	8	8	4	6		0.0240698	8	9	11	6	7
TAP2	ENST00000452392	-	0.0241098		0.0568494	3	2	1	1	1		0.0241098	10	13	7	5	4		0.405576	11	26	18	6	14
CLASP2	ENST00000468888	-	0.0241898		0.123119	1	0	2	2	0		0.0431496	4	4	9	5	4		0.0241898	15	24	21	10	14
CEP44	ENST00000457424	-	0.0242198		-	0	0	0	0	0		0.0645993	8	12	5	4	4		0.0242198	10	13	8	6	5
EMILIN2	ENST00000254528	-	0.0242698		0.622174	0	1	1	0	1		0.0242698	9	11	11	4	9		0.429166	10	29	21	5	19
ATG16L2	ENST00000321297	-	0.0242898		0.363016	1	2	2	1	1		0.230038	2	3	4	2	2		0.0242898	10	13	6	4	3
SAFB	ENST00000588852	-	0.0242998		-	0	0	0	0	0		0.0575394	3	2	5	3	2		0.0242998	8	9	11	7	5
ATHL1	ENST00000409548	-	0.0244498		0.623834	0	1	1	0	1		0.0244498	9	11	11	8	6		0.115549	24	50	17	12	12
EDDM3A	ENST00000326842	-	0.0244498		0.716403	0	2	2	0	2		0.0244498	11	15	4	2	3		0.0765992	15	29	5	3	4
KPNA5	ENST00000368564	-	0.0244598		0.123119	1	0	3	3	0		0.0244598	4	3	9	6	3		0.0715993	4	6	12	6	6
OR5P2	ENST00000329434	-	0.0244598		0.624234	0	1	1	0	1		0.245487	4	8	6	4	4		0.0244598	8	9	9	7	5
KLK4	ENST00000324041	-	0.0245497		0.123959	1	0	1	1	0		0.559464	1	4	4	1	3		0.0245497	11	15	8	4	6
EPB41L4B	ENST00000374566	-	0.0246397		0.500005	0	0	0	0	0		0.0246397	11	15	9	5	6		0.0528695	12	20	14	6	10
GRTP1	ENST00000375431	-	0.0247197		-	0	0	0	0	0		0.0247197	3	2	4	3	2		0.272007	5	16	7	5	5
PDZD9	ENST00000537222	-	0.0247398		0.126419	6	10	1	1	1		0.0909391	7	11	2	2	2		0.0247398	9	11	4	4	2
CDK6	ENST00000265734	-	0.0247797		-	0	0	0	0	0		-	0	0	0	0	0		0.0247797	9	11	3	2	2
JAM2	ENST00000400532	-	0.0249697		-	0	0	0	0	0		0.122319	1	0	1	1	0		0.0249697	3	1	4	3	1
THRAP3	ENST00000354618	-	0.0250998		0.500005	0	0	0	0	0		0.0270397	4	3	7	5	3		0.0250998	8	11	19	10	11
PEX26	ENST00000329627	-	0.0251698		0.500005	0	0	0	0	0		0.715253	0	2	1	0	1		0.0251698	16	26	6	5	5
ENKUR	ENST00000331161	-	0.0253498		0.122319	1	0	2	2	0		0.152309	1	1	3	2	1		0.0253498	17	30	9	4	7
FUT6	ENST00000318336	-	0.0253897		-	0	0	0	0	0		0.0253897	3	1	2	1	1		0.0391296	4	3	5	2	3
C11orf68	ENST00000438576	-	0.0254198		-	0	0	0	0	0		0.622864	0	1	1	0	1		0.0254198	3	1	4	3	1
GBE1	ENST00000429644	-	0.0254597		0.0254597	3	1	2	2	1		0.105329	11	21	15	8	10		0.150538	11	24	19	9	13
KERA	ENST00000266719	-	0.0255197		0.500005	0	0	0	0	0		0.0255197	3	1	4	3	1		0.0569094	3	2	5	3	2
LRRTM3	ENST00000361320	-	0.0255397		0.122339	1	0	1	1	0		0.0255397	3	1	4	3	1		0.112779	10	21	7	5	3
CSK	ENST00000220003	-	0.0255497		-	0	0	0	0	0		0.245658	1	1	2	1	1		0.0255497	3	1	4	3	1
VN1R2	ENST00000341702	-	0.0255897		-	0	0	0	0	0		0.0255897	3	1	3	3	1		0.0694193	5	6	8	5	4
RPL23A	ENST00000422514	-	0.0256097		-	0	0	0	0	0		-	0	0	0	0	0		0.0256097	3	1	1	1	1
PTK6	ENST00000217185	-	0.0256997		-	0	0	0	0	0		0.0256997	3	1	4	3	1		0.0572094	3	2	5	3	2
GUCD1	ENST00000407471	-	0.0257097		-	0	0	0	0	0		0.122959	1	0	1	1	0		0.0257097	3	1	3	3	1
MNAT1	ENST00000261245	-	0.0257097		-	0	0	0	0	0		0.0822792	2	1	3	2	1		0.0257097	3	1	4	3	1
RPAP1	ENST00000304330	-	0.0257397		0.122259	1	0	1	1	0		0.0257397	16	26	11	5	8		0.131119	24	56	30	12	21
POLD3	ENST00000263681	-	0.0257497		-	0	0	0	0	0		0.0257497	3	1	4	3	1		0.0932191	10	20	11	7	6
PGBD3	ENST00000374127	-	0.0257597		-	0	0	0	0	0		0.0257597	3	1	4	3	1		0.279827	9	22	12	7	7
C10orf11	ENST00000372499	-	0.0257697		-	0	0	0	0	0		0.122029	1	0	1	1	0		0.0257697	3	1	3	3	1
CAPN7	ENST00000253693	-	0.0257697		-	0	0	0	0	0		0.122379	1	0	1	1	0		0.0257697	12	19	12	6	7
ZNF613	ENST00000293471	-	0.0257797		0.123199	1	0	1	1	0		0.0257797	3	1	4	3	1		0.0794092	12	22	6	4	3
ALOX15B	ENST00000380183	-	0.0257997		0.0257997	3	1	3	2	1		0.663883	7	26	9	5	6		0.9582	11	58	17	7	14
TMEM219	ENST00000566848	-	0.0257997		-	0	0	0	0	0		0.623214	0	1	1	0	1		0.0257997	3	1	4	3	1
C9orf84	ENST00000374287	-	0.0258197		0.0258197	3	1	4	3	1		0.097779	12	23	19	10	11		0.139539	21	51	34	15	22
FHOD1	ENST00000258201	-	0.0258197		-	0	0	0	0	0		0.413026	4	11	9	4	7		0.0258197	16	26	19	10	12
HIBCH	ENST00000359678	-	0.0258197		0.123409	1	0	1	1	0		0.0258197	3	1	4	3	1		0.0563894	3	2	5	3	2
SEC62	ENST00000337002	-	0.0258197		-	0	0	0	0	0		-	0	0	0	0	0		0.0258197	3	1	4	3	1
SPEF2	ENST00000356031	-	0.0258197		0.0258197	3	1	3	2	1		0.305657	18	48	22	12	17		0.676973	33	111	42	18	36
CYSLTR2	ENST00000282018	-	0.0258297		0.500005	0	0	0	0	0		0.623164	0	1	1	0	1		0.0258297	19	35	8	5	7
MND1	ENST00000240488	-	0.0258297		0.123119	1	0	1	1	0		0.0301897	2	0	2	2	0		0.0258297	3	1	4	3	1
RBFOX2	ENST00000438146	-	0.0258697		-	0	0	0	0	0		0.0258697	3	1	3	2	1		0.0561494	3	2	4	2	2
DRAM2	ENST00000286692	-	0.0258897		0.0258897	3	1	2	2	1		0.0567894	3	2	3	2	2		0.298387	4	9	6	3	5
GABRG2	ENST00000414552	-	0.0258897		-	0	0	0	0	0		0.246837	1	1	2	1	1		0.0258897	3	1	4	3	1
SLC39A13	ENST00000362021	-	0.0258897		-	0	0	0	0	0		0.121939	1	0	1	1	0		0.0258897	3	1	4	3	1
ZNF354B	ENST00000322434	-	0.0259097		0.123129	1	0	1	1	0		0.0259097	3	1	3	3	1		0.791252	9	41	8	6	5
MRPS28	ENST00000276585	-	0.0259197		-	0	0	0	0	0		0.0259197	3	1	4	3	1		0.0259197	3	1	4	3	1
ADH5	ENST00000296412	-	0.0259297		-	0	0	0	0	0		0.0259297	3	1	3	2	1		0.0668393	4	4	6	3	3
GPX7	ENST00000361314	-	0.0259297		-	0	0	0	0	0		0.0259297	3	1	2	2	1		0.0572194	3	2	3	2	2
STT3B	ENST00000295770	-	0.0259297		-	0	0	0	0	0		0.0259297	3	1	4	3	1		0.211418	3	5	8	3	5
RUNDC3B	ENST00000338056	-	0.0259497		0.123599	1	0	1	1	0		0.0831992	2	1	3	2	1		0.0259497	3	1	4	3	1
BDP1	ENST00000358731	-	0.0259597		0.0259597	3	1	3	2	1		0.394166	9	28	18	7	13		0.0486495	38	88	39	17	29
PPM1F	ENST00000263212	-	0.0259797		-	0	0	0	0	0		0.123589	1	0	1	1	0		0.0259797	3	1	3	3	1
PRPF31	ENST00000321030	-	0.0259797		-	0	0	0	0	0		0.122799	1	0	1	1	0		0.0259797	3	1	4	3	1
PYROXD1	ENST00000240651	-	0.0259897		0.500005	0	0	0	0	0		0.0259897	3	1	3	2	1		0.099609	3	3	5	2	3
MROH1	ENST00000528919	-	0.0259997		0.245927	1	1	2	1	1		0.0259997	3	1	4	3	1		0.0271297	5	4	9	5	4
DPH2	ENST00000255108	-	0.0260097		0.622084	0	1	1	0	1		0.0260097	3	1	3	2	1		0.0699393	5	6	8	4	5
ATF6	ENST00000367942	-	0.0260197		-	0	0	0	0	0		0.0260197	3	1	4	3	1		0.584514	11	37	14	8	9
CORO1A	ENST00000219150	-	0.0260197		-	0	0	0	0	0		0.0304997	2	0	2	2	0		0.0260197	3	1	4	3	1
DAGLA	ENST00000257215	-	0.0260297		-	0	0	0	0	0		0.122639	1	0	1	1	0		0.0260297	3	1	4	3	1
UBE2V2	ENST00000523111	-	0.0260297		-	0	0	0	0	0		0.0836392	2	1	2	2	1		0.0260297	3	1	3	3	1
DENND4A	ENST00000443035	-	0.0260497		0.0303297	2	0	3	3	0		0.0260497	4	3	8	5	3		0.159808	20	52	22	13	14
GFAP	ENST00000586793	-	0.0260597		-	0	0	0	0	0		0.122829	1	0	1	1	0		0.0260597	3	1	4	3	1
IGSF5	ENST00000380588	-	0.0260597		0.0299597	2	0	2	2	0		0.0260597	3	1	3	3	1		0.330177	11	29	14	6	11
PRRG2	ENST00000246794	-	0.0260597		-	0	0	0	0	0		0.0260597	3	1	2	2	1		0.0564494	3	2	3	2	2
MORC2	ENST00000215862	-	0.0260697		-	0	0	0	0	0		0.0260697	3	1	4	3	1		0.0274997	5	4	9	5	4
ARHGAP39	ENST00000377307	-	0.0260797		-	0	0	0	0	0		0.0305597	2	0	2	2	0		0.0260797	3	1	4	3	1
RASGEF1C	ENST00000393371	-	0.0260897		-	0	0	0	0	0		0.0834092	2	1	3	2	1		0.0260897	3	1	4	3	1
LAT	ENST00000395461	-	0.0261197		-	0	0	0	0	0		0.0261197	3	1	3	3	1		0.0666593	4	4	6	4	3
SLC23A2	ENST00000379333	-	0.0261197		0.122009	1	0	1	1	0		0.0299197	2	0	2	2	0		0.0261197	3	1	4	3	1
SLC39A6	ENST00000269187	-	0.0261197		0.623564	0	1	1	0	1		0.0261197	3	1	4	3	1		0.126429	6	10	8	5	5
NTSR2	ENST00000306928	-	0.0261397		0.622454	0	1	1	0	1		0.0261397	3	1	4	3	1		0.0302997	8	8	13	8	7
PLBD1	ENST00000240617	-	0.0261497		0.0261497	3	1	2	2	1		0.165498	8	16	8	5	6		0.212278	9	20	12	6	10
DNAH10	ENST00000409039	-	0.0261597		0.806792	1	8	5	1	5		0.0261597	54	115	53	25	40		0.0522695	80	178	111	51	89
HIGD2B	ENST00000311755	-	0.0261597		-	0	0	0	0	0		0.0833492	2	1	1	1	1		0.0261597	3	1	2	2	1
APBA3	ENST00000316757	-	0.0261697		-	0	0	0	0	0		0.0261697	3	1	3	3	1		0.151098	3	4	6	3	4
ZNF436	ENST00000314011	-	0.0261697		-	0	0	0	0	0		0.0261697	3	1	4	3	1		0.0569194	3	2	5	3	2
NIPAL1	ENST00000295461	-	0.0261897		-	0	0	0	0	0		0.0261897	3	1	3	3	1		0.576924	4	14	8	4	6
REEP4	ENST00000306306	-	0.0261897		-	0	0	0	0	0		0.0836092	2	1	3	2	1		0.0261897	3	1	4	3	1
PNLIPRP3	ENST00000369230	-	0.0262097		0.0262097	3	1	2	2	1		0.465525	12	36	7	5	5		0.349896	16	44	17	8	13
C10orf12	ENST00000286067	-	0.0262197		-	0	0	0	0	0		0.116579	7	12	7	1	7		0.0262197	19	30	22	9	19
PRKAR1A	ENST00000589228	yes	0.0262297		-	0	0	0	0	0		0.623624	0	1	1	0	1		0.0262297	3	1	4	3	1
IQCF1	ENST00000310914	-	0.0262397		-	0	0	0	0	0		0.0262397	3	1	1	1	1		0.0570094	3	2	2	1	2
KLHL6	ENST00000341319	-	0.0262397		-	0	0	0	0	0		0.0262397	3	1	3	3	1		0.0271997	5	4	8	5	4
SLC45A4	ENST00000024061	-	0.0262497		-	0	0	0	0	0		0.0262497	3	1	4	3	1		0.0395196	4	3	7	4	3
C18orf54	ENST00000300091	-	0.0262597		0.246727	1	1	1	1	1		0.0262597	3	1	3	3	1		0.0400896	4	3	6	4	3
TH	ENST00000381178	-	0.0262697		-	0	0	0	0	0		0.0262697	3	1	3	3	1		0.0464995	5	5	6	5	3
GALE	ENST00000374497	-	0.0262897		0.123239	1	0	1	1	0		0.0262897	3	1	4	3	1		0.0663993	4	4	6	4	2
U2SURP	ENST00000473835	-	0.0263297		0.123599	1	0	1	1	0		0.0263297	3	1	4	3	1		0.0478595	6	7	13	6	7
COL9A2	ENST00000372748	-	0.0263397		0.0263397	3	1	1	1	1		0.223758	5	10	10	3	8		0.380446	6	16	15	4	13
TRIT1	ENST00000316891	-	0.0263397		0.0263397	3	1	3	3	1		0.0570294	3	2	4	3	2		0.105409	11	21	7	5	4
ATG12	ENST00000509910	-	0.0263697		0.247337	1	1	1	1	1		0.247337	1	1	1	1	1		0.0263697	3	1	3	3	1
GRIK3	ENST00000373091	-	0.0263697		-	0	0	0	0	0		0.0263697	3	1	3	2	1		0.0486795	6	7	10	5	5
ATR	ENST00000350721	-	0.0263797		0.0263797	3	1	4	3	1		0.214058	16	39	16	8	10		0.160858	43	117	49	20	37
EIF3A	ENST00000369144	-	0.0263797		-	0	0	0	0	0		0.0263797	3	1	4	3	1		0.384516	17	51	23	12	16
GALNTL6	ENST00000506823	-	0.0263797		-	0	0	0	0	0		0.0263797	3	1	4	3	1		0.151018	3	4	7	3	4
ZIM2	ENST00000391708	-	0.0264097		-	0	0	0	0	0		0.0264097	3	1	2	2	1		0.102389	4	5	6	3	4
SLC9A4	ENST00000295269	-	0.0264297		0.0264297	3	1	3	2	1		0.198328	6	12	14	5	9		0.301287	12	31	23	7	17
ARL2BP	ENST00000219204	-	0.0264397		-	0	0	0	0	0		-	0	0	0	0	0		0.0264397	3	1	1	1	1
MSRA	ENST00000317173	-	0.0264597		-	0	0	0	0	0		0.0264597	3	1	4	3	1		0.0264597	3	1	4	3	1
ZNF410	ENST00000442160	-	0.0264597		0.123409	1	0	1	1	0		0.123409	1	0	1	1	0		0.0264597	3	1	4	3	1
PTPN5	ENST00000358540	-	0.0264797		-	0	0	0	0	0		0.0264797	3	1	4	3	1		0.0461695	5	5	9	4	5
RHPN1	ENST00000289013	-	0.0264797		-	0	0	0	0	0		0.0264797	3	1	2	2	1		0.0575594	3	2	3	2	2
BET1L	ENST00000382762	-	0.0264897		-	0	0	0	0	0		0.0836592	2	1	3	2	1		0.0264897	3	1	4	3	1
MORC3	ENST00000400485	-	0.0264897		0.0304697	2	0	2	2	0		0.0264897	3	1	4	3	1		0.513565	6	19	10	4	7
SHOC2	ENST00000369452	-	0.0264997		0.500005	0	0	0	0	0		0.0306497	2	0	2	2	0		0.0264997	3	1	4	3	1
PEX7	ENST00000318471	-	0.0265097		0.0265097	3	1	1	1	1		0.151008	9	18	3	2	3		0.280647	9	22	5	2	5
SLC13A3	ENST00000279027	-	0.0265497		-	0	0	0	0	0		0.122709	1	0	1	1	0		0.0265497	3	1	2	2	1
ZNF175	ENST00000262259	-	0.0265497		0.0265497	3	1	3	2	1		0.144939	4	6	8	3	5		0.217818	7	15	19	6	13
MRPL24	ENST00000361531	-	0.0265697		-	0	0	0	0	0		0.0265697	3	1	4	3	1		0.136139	5	8	6	4	3
TMEM150A	ENST00000409668	-	0.0265997		-	0	0	0	0	0		0.0844892	2	1	3	2	1		0.0265997	3	1	4	3	1
BCL11A	ENST00000335712	-	0.0266097		-	0	0	0	0	0		0.0839292	2	1	3	2	1		0.0266097	3	1	4	3	1
PAXBP1	ENST00000331923	-	0.0266597		0.123049	1	0	1	1	0		0.0266597	4	3	8	5	3		0.191078	4	9	13	5	8
OR5T1	ENST00000313033	-	0.0266697		0.246798	1	1	2	1	1		0.0266697	3	1	4	3	1		0.0397996	4	3	7	4	3
WEE1	ENST00000450114	-	0.0267097		0.0307297	2	0	2	2	0		0.0267097	3	1	4	3	1		0.225138	10	23	6	4	3
ART3	ENST00000355810	-	0.0267297		0.122639	1	0	1	1	0		0.0267297	3	1	3	3	1		0.0577594	3	2	4	3	2
NBAS	ENST00000281513	-	0.0267597		0.0267597	3	1	3	3	1		0.098049	22	47	20	8	16		0.0896891	52	124	58	23	48
FAM160A1	ENST00000435205	-	0.0267997		-	0	0	0	0	0		0.0850092	2	1	1	1	1		0.0267997	3	1	2	2	1
PPAPDC1B	ENST00000424479	-	0.0268497		0.123699	1	0	1	1	0		0.0312497	2	0	2	2	0		0.0268497	3	1	4	3	1
TOX	ENST00000361421	-	0.0268797		-	0	0	0	0	0		0.622884	0	1	1	0	1		0.0268797	5	4	8	4	4
MYF5	ENST00000228644	-	0.0268897		-	0	0	0	0	0		0.0268897	3	1	4	3	1		0.0455695	5	5	6	4	3
NOTCH2	ENST00000256646	-	0.0269297		0.622394	0	1	1	0	1		0.0269297	17	27	13	6	10		0.623064	34	106	29	15	24
C12orf42	ENST00000378113	-	0.0269997		-	0	0	0	0	0		0.0269997	5	4	3	2	3		0.0269997	5	4	3	2	3
CTSO	ENST00000433477	-	0.0270197		0.122299	1	0	1	1	0		0.0389596	4	3	5	4	3		0.0270197	5	4	7	5	4
SMARCA5	ENST00000283131	-	0.0270197		0.0305697	2	0	2	2	0		0.0270197	3	1	4	3	1		0.126949	3	5	8	4	4
DDX42	ENST00000578681	-	0.0270697		0.123119	1	0	1	1	0		0.0270697	5	4	7	4	4		0.158358	18	44	17	7	13
HSF2BP	ENST00000291560	-	0.0271297		-	0	0	0	0	0		0.149878	3	4	2	1	2		0.0271297	5	4	4	3	2
CMTM8	ENST00000307526	-	0.0272997		-	0	0	0	0	0		0.122769	1	0	1	1	0		0.0272997	5	4	5	4	2
KRTAP12-2	ENST00000360770	-	0.0273197		-	0	0	0	0	0		-	0	0	0	0	0		0.0273197	5	4	1	1	1
SOWAHB	ENST00000334306	-	0.0273397		0.0304297	2	0	2	2	0		0.0393196	4	3	5	3	3		0.0273397	5	4	7	4	4
ATP1B2	ENST00000250111	-	0.0273597		-	0	0	0	0	0		0.099329	3	3	5	3	2		0.0273597	5	4	7	5	3
PTH2R	ENST00000272847	-	0.0273897		0.0303797	2	0	2	2	0		0.0273897	5	4	5	4	2		0.297007	11	28	17	8	14
BTBD11	ENST00000280758	-	0.0274097		0.623044	0	1	1	0	1		0.0670393	4	4	5	3	4		0.0274097	5	4	6	4	4
ESCO1	ENST00000269214	-	0.0274597		0.122989	1	0	1	1	0		0.0274597	5	4	5	3	3		0.195688	16	38	19	10	14
GBAS	ENST00000322090	-	0.0274697		-	0	0	0	0	0		0.100659	3	3	2	1	2		0.0274697	5	4	4	3	3
MDGA2	ENST00000426342	-	0.0274897		-	0	0	0	0	0		0.246188	1	1	2	1	1		0.0274897	5	4	8	5	4
TMEM108	ENST00000321871	-	0.0275297		-	0	0	0	0	0		0.246147	1	1	2	1	1		0.0275297	5	4	8	5	4
SYT11	ENST00000368324	-	0.0275397		-	0	0	0	0	0		0.361496	1	2	3	1	2		0.0275397	5	4	8	4	4
C21orf58	ENST00000291691	-	0.0275497		-	0	0	0	0	0		0.123239	1	0	1	1	0		0.0275497	5	4	3	2	2
PTPRA	ENST00000380393	-	0.0275597		-	0	0	0	0	0		0.0275597	5	4	7	5	4		0.0495895	7	9	13	7	8
BPIFB6	ENST00000349552	-	0.0276197		-	0	0	0	0	0		0.0276197	5	4	7	4	3		0.096369	6	9	11	5	7
KCTD14	ENST00000353172	-	0.0276997		-	0	0	0	0	0		0.099559	3	3	5	2	3		0.0276997	5	4	8	4	4
PCDHGC4	ENST00000306593	-	0.0276997		-	0	0	0	0	0		0.0276997	5	4	8	5	3		0.434656	13	37	14	7	9
NCKIPSD	ENST00000294129	-	0.0277097		-	0	0	0	0	0		0.0277097	5	4	4	4	2		0.212218	12	28	6	5	4
NMNAT3	ENST00000406164	-	0.0277397		0.0297097	2	0	1	1	0		0.151609	3	4	5	2	4		0.0277397	5	4	7	4	4
PTGIS	ENST00000244043	-	0.0277397		-	0	0	0	0	0		0.135719	8	15	10	4	8		0.0277397	15	24	19	10	12
COL7A1	ENST00000328333	yes	0.0277797		0.362416	1	2	2	1	1		0.0277797	5	4	7	5	3		0.579144	30	95	66	24	53
ABHD17B	ENST00000377041	-	0.0277997		0.359016	1	2	2	1	2		0.359016	1	2	2	1	2		0.0277997	5	4	7	4	4
CDH12	ENST00000382254	-	0.0278197		-	0	0	0	0	0		0.0278197	5	4	4	4	1		0.0491995	13	22	13	9	6
CKAP2	ENST00000378037	-	0.0278597		0.0836792	2	1	3	2	1		0.0278597	5	4	6	4	3		0.235518	19	48	22	12	15
NCOA2	ENST00000452400	-	0.0279797		-	0	0	0	0	0		0.0279797	5	4	5	2	4		0.400726	12	34	18	8	14
EXOSC7	ENST00000265564	-	0.0279997		-	0	0	0	0	0		0.123529	1	0	1	1	0		0.0279997	5	4	6	4	3
ARHGAP12	ENST00000344936	-	0.0280097		-	0	0	0	0	0		0.0304897	2	0	2	2	0		0.0280097	5	4	9	5	4
PBRM1	ENST00000394830	-	0.0280197		-	0	0	0	0	0		0.0280197	5	4	7	4	4		0.431746	9	26	28	8	22
PDCL3	ENST00000264254	-	0.0280397		-	0	0	0	0	0		0.0280397	5	4	2	2	1		0.126009	6	10	3	3	2
NT5DC2	ENST00000422318	-	0.0280897		0.122589	1	0	1	1	0		0.0280897	5	4	5	3	3		0.0715193	5	6	7	3	5
SNX18	ENST00000326277	-	0.0280997		0.123489	1	0	1	1	0		0.0280997	5	4	6	4	4		0.0494395	7	9	10	6	7
SLC25A39	ENST00000377095	-	0.0281197		-	0	0	0	0	0		0.248278	1	1	2	1	1		0.0281197	5	4	7	5	4
CHRNB3	ENST00000289957	-	0.0281497		0.623254	0	1	1	0	1		0.0281497	5	4	7	5	3		0.0929791	7	11	13	7	8
THSD1	ENST00000258613	-	0.0281697		0.623714	0	1	1	0	1		0.0281697	6	8	9	4	7		0.235618	11	34	21	6	18
TDO2	ENST00000536354	-	0.0282097		0.362326	1	2	3	1	2		0.0282097	5	4	6	3	4		0.0460895	10	15	13	7	8
SYNE2	ENST00000358025	-	0.0282797		0.153058	1	1	3	2	1		0.0387996	45	102	65	23	54		0.0282797	97	264	164	66	139
SHISA6	ENST00000441885	-	0.0284497		-	0	0	0	0	0		0.0284497	14	22	4	3	3		0.0284497	14	22	4	3	3
EPB42	ENST00000300215	-	0.0285397		0.624284	0	1	1	0	1		0.0285397	5	4	8	5	4		0.106659	14	27	23	10	18
DONSON	ENST00000303071	-	0.0285997		0.500005	0	0	0	0	0		0.367236	5	13	7	4	6		0.0285997	18	30	17	10	13
CCDC151	ENST00000356392	-	0.0286897		-	0	0	0	0	0		0.0286897	22	39	6	5	4		0.0721393	26	55	10	6	8
SENP5	ENST00000323460	-	0.0287497		-	0	0	0	0	0		0.0287497	18	31	4	4	4		0.173588	27	67	13	8	12
ADD1	ENST00000264758	-	0.0288797		0.123469	1	0	1	1	0		0.0894091	7	11	6	4	4		0.0288797	9	13	11	7	6
SLC44A3	ENST00000271227	-	0.0292097		0.0292097	2	0	2	2	0		0.143059	4	6	8	3	6		0.145699	7	13	14	5	11
ACOXL	ENST00000439055	-	0.0292297		0.716963	0	2	2	0	2		0.0292297	14	19	8	5	6		0.0499095	18	31	18	9	13
CCDC155	ENST00000447857	-	0.0292397		0.0304897	2	0	3	3	0		0.0292397	5	5	7	6	3		0.0795492	12	24	16	10	10
ZNF846	ENST00000397902	-	0.0292497		0.0292497	2	0	1	1	0		0.150238	2	2	3	1	2		0.150609	3	4	6	2	4
OR14C36	ENST00000317861	-	0.0295497		0.0295497	2	0	2	2	0		0.339567	3	7	8	3	5		0.173338	16	37	14	7	10
CTC-260F20.3	ENST00000555938	-	0.0295597		-	0	0	0	0	0		0.0295597	2	0	2	2	0		0.0295597	2	0	2	2	0
YJEFN3	ENST00000514277	-	0.0295597		-	0	0	0	0	0		0.122639	1	0	1	1	0		0.0295597	2	0	2	2	0
RUVBL1	ENST00000322623	-	0.0295797		-	0	0	0	0	0		-	0	0	0	0	0		0.0295797	2	0	2	2	0
RNF24	ENST00000432261	-	0.0296297		0.500005	0	0	0	0	0		0.122699	1	0	1	1	0		0.0296297	2	0	2	2	0
DPF2	ENST00000528416	-	0.0296397		-	0	0	0	0	0		-	0	0	0	0	0		0.0296397	2	0	2	2	0
DPM1	ENST00000371588	-	0.0296497		0.121389	1	0	1	1	0		0.0296497	2	0	2	2	0		0.413916	4	11	6	4	3
FAM65C	ENST00000327979	-	0.0296497		0.0296497	2	0	1	1	0		0.0612994	24	50	7	4	5		0.222398	29	77	16	5	14
TRMT13	ENST00000370141	-	0.0296597		0.0296597	2	0	2	2	0		0.0451295	5	5	7	4	4		0.132659	9	16	13	6	10
RTCB	ENST00000216038	-	0.0296897		0.122779	1	0	1	1	0		0.0296897	2	0	2	2	0		0.098369	3	3	5	3	3
RFXAP	ENST00000255476	-	0.0296997		-	0	0	0	0	0		0.0296997	2	0	2	2	0		0.0296997	2	0	2	2	0
AKAP10	ENST00000225737	-	0.0297097		0.0297097	2	0	2	2	0		0.0823992	2	1	3	2	1		0.0693493	5	6	10	5	6
FBXL13	ENST00000313221	-	0.0297197		0.0297197	2	0	2	2	0		0.208048	3	5	7	3	4		0.262387	11	27	20	6	17
UTP23	ENST00000309822	-	0.0297397		-	0	0	0	0	0		0.500005	0	0	0	0	0		0.0297397	2	0	1	1	0
CCNJL	ENST00000393977	-	0.0297897		0.0297897	2	0	2	2	0		0.0297897	2	0	2	2	0		0.311317	2	4	6	2	4
CCRL2	ENST00000357392	-	0.0297997		0.0297997	2	0	2	2	0		0.0297997	2	0	2	2	0		0.0843092	8	13	13	7	8
NT5C2	ENST00000343289	-	0.0298297		-	0	0	0	0	0		0.0298297	2	0	2	2	0		0.542495	2	7	6	2	4
PTPN22	ENST00000359785	-	0.0298297		0.0298297	2	0	2	2	0		0.513385	6	19	10	4	7		0.671473	13	46	22	7	18
AKR1B15	ENST00000457545	-	0.0298397		-	0	0	0	0	0		0.0298397	2	0	2	2	0		0.164808	8	16	4	3	2
NDUFB2	ENST00000476279	-	0.0298597		0.0298597	2	0	1	1	0		0.150818	3	4	3	2	2		0.150818	3	4	3	2	2
SCUBE1	ENST00000360835	-	0.0298697		0.0298697	2	0	2	2	0		0.244548	4	8	10	4	7		0.0940191	16	38	19	8	14
HMOX2	ENST00000570646	-	0.0298897		-	0	0	0	0	0		0.0298897	2	0	1	1	0		0.0456895	5	5	7	4	4
ZNF835	ENST00000537055	-	0.0298897		0.0298897	2	0	1	1	0		0.0298897	2	0	1	1	0		0.0832892	2	1	2	1	1
L1TD1	ENST00000498273	-	0.0298997		0.0298997	2	0	1	1	0		0.0824092	2	1	2	1	1		0.308417	2	4	4	1	3
GLYATL3	ENST00000371197	-	0.0299097		0.0299097	2	0	1	1	0		0.100389	3	3	5	2	3		0.209648	3	5	7	2	5
ZSCAN20	ENST00000361328	-	0.0299097		0.0299097	2	0	2	2	0		0.192928	10	22	11	6	7		0.111609	18	40	27	12	19
PCGF6	ENST00000369847	-	0.0299197		-	0	0	0	0	0		0.500005	0	0	0	0	0		0.0299197	2	0	2	2	0
SSB	ENST00000409333	-	0.0299197		0.0299197	2	0	2	2	0		0.0299197	2	0	2	2	0		0.172398	5	7	10	5	5
MCCC1	ENST00000265594	-	0.0299297		0.0299297	2	0	2	2	0		0.211308	3	5	7	3	4		0.110289	10	23	23	11	15
TTC14	ENST00000296015	-	0.0299297		0.0299297	2	0	2	2	0		0.822572	6	28	10	4	8		0.832722	14	57	21	8	17
COIL	ENST00000240316	-	0.0299397		0.122659	1	0	1	1	0		0.0299397	2	0	2	2	0		0.0315497	6	6	9	6	5
ZNF404	ENST00000587539	-	0.0299397		0.500005	0	0	0	0	0		0.0299397	2	0	2	2	0		0.112689	7	9	12	7	6
TMEM63B	ENST00000259746	-	0.0299497		-	0	0	0	0	0		0.0299497	2	0	1	1	0		0.0575294	3	2	4	2	2
TRIM46	ENST00000334634	-	0.0299497		-	0	0	0	0	0		0.0299497	2	0	2	2	0		0.604094	2	8	4	2	2
FAM46B	ENST00000289166	-	0.0299797		-	0	0	0	0	0		0.0299797	2	0	2	2	0		0.308827	2	4	6	2	4
SEH1L	ENST00000399892	-	0.0299797		-	0	0	0	0	0		0.0299797	2	0	2	2	0		0.192598	4	7	11	4	7
DMXL2	ENST00000543779	-	0.0299897		0.0299897	2	0	2	2	0		0.139209	10	20	20	8	14		0.0927091	21	44	43	17	32
MFSD6	ENST00000392328	-	0.0299897		0.0299897	2	0	1	1	0		0.0832892	2	1	2	1	1		0.533755	12	38	12	4	10
NDUFB5	ENST00000259037	-	0.0299897		0.0299897	2	0	1	1	0		0.152419	2	2	3	1	2		0.229488	2	3	4	1	3
PHIP	ENST00000275034	-	0.0299897		0.0299897	2	0	1	1	0		0.0570294	3	2	3	2	2		0.140359	5	10	14	5	10
C19orf10	ENST00000262947	-	0.0299997		-	0	0	0	0	0		0.0299997	2	0	2	2	0		0.0826292	2	1	3	2	1
DR1	ENST00000370272	-	0.0299997		-	0	0	0	0	0		-	0	0	0	0	0		0.0299997	2	0	2	2	0
NUPL2	ENST00000258742	-	0.0299997		0.0299997	2	0	2	2	0		0.220868	5	10	5	4	2		0.299017	7	17	9	5	6
PDXK	ENST00000291565	-	0.0299997		-	0	0	0	0	0		0.0299997	2	0	2	2	0		0.470565	4	12	5	3	3
ZSCAN21	ENST00000292450	-	0.0299997		0.362216	1	2	2	1	2		0.191458	4	7	6	3	4		0.0299997	13	20	12	6	9
INSM2	ENST00000307169	-	0.0300097		0.122749	1	0	1	1	0		0.0300097	2	0	2	2	0		0.0834092	2	1	3	2	1
PPIG	ENST00000260970	-	0.0300097		0.123599	1	0	1	1	0		0.0300097	2	0	2	2	0		0.0954191	6	9	11	4	8
PPP4R1L	ENST00000493688	-	0.0300197		0.0300197	2	0	2	2	0		0.0836392	2	1	3	2	1		0.392436	2	5	7	2	5
SENP1	ENST00000004980	-	0.0300197		0.0300197	2	0	2	2	0		0.0390396	4	3	7	4	3		0.116289	10	19	13	8	6
CLEC12A	ENST00000355690	-	0.0300297		0.0300297	2	0	1	1	0		0.151499	2	2	2	1	1		0.243928	4	8	8	2	7
RAB11FIP1	ENST00000330843	-	0.0300497		0.0300497	2	0	2	2	0		0.730553	3	14	4	3	1		0.407756	15	46	20	11	13
SLC35B4	ENST00000378509	-	0.0300497		0.0300497	2	0	2	2	0		0.0836292	2	1	3	2	1		0.311707	2	4	6	2	4
ADCK1	ENST00000238561	-	0.0300597		0.0300597	2	0	2	2	0		0.217878	5	10	7	3	5		0.597024	10	32	17	8	14
AKAP11	ENST00000025301	-	0.0300597		0.0300597	2	0	2	2	0		0.606434	11	35	19	8	16		0.709363	53	169	50	21	43
FAM159A	ENST00000517870	-	0.0300697		0.123189	1	0	1	1	0		0.0300697	2	0	2	2	0		0.0300697	2	0	2	2	0
SP100	ENST00000340126	-	0.0300697		0.0300697	2	0	2	2	0		0.0342497	8	10	6	5	2		0.187568	22	54	19	12	10
ANGPT1	ENST00000517746	-	0.0300797		-	0	0	0	0	0		0.0300797	2	0	2	2	0		0.0669493	4	4	7	4	4
CDX2	ENST00000381020	-	0.0300797		-	0	0	0	0	0		-	0	0	0	0	0		0.0300797	2	0	2	2	0
CLVS1	ENST00000519846	-	0.0300897		-	0	0	0	0	0		-	0	0	0	0	0		0.0300897	2	0	2	2	0
S100A4	ENST00000368716	-	0.0300997		-	0	0	0	0	0		0.0300997	2	0	2	2	0		0.152639	2	2	4	2	2
EXOSC4	ENST00000316052	-	0.0301297		-	0	0	0	0	0		0.0301297	2	0	2	2	0		0.0830592	2	1	3	2	1
FPGT	ENST00000609362	-	0.0301397		0.0301397	2	0	1	1	0		0.0478895	9	13	5	2	4		0.0442496	15	26	13	7	9
MRPL47	ENST00000476781	-	0.0301497		-	0	0	0	0	0		0.0301497	2	0	2	2	0		0.0570694	3	2	5	3	2
ATAD2	ENST00000287394	-	0.0301697		0.0301697	2	0	2	2	0		0.426266	8	23	8	5	5		0.738353	11	42	22	8	18
PIP	ENST00000291009	-	0.0301697		-	0	0	0	0	0		0.500005	0	0	0	0	0		0.0301697	2	0	2	2	0
C9orf37	ENST00000371417	-	0.0301797		-	0	0	0	0	0		0.123399	1	0	1	1	0		0.0301797	2	0	2	2	0
PAPOLA	ENST00000216277	-	0.0301797		-	0	0	0	0	0		0.0301797	2	0	1	1	0		0.273977	3	6	8	2	6
BRIX1	ENST00000336767	-	0.0301897		0.123089	1	0	1	1	0		0.0301897	2	0	3	3	0		0.0606294	5	7	6	5	2
C9orf24	ENST00000297623	-	0.0301897		-	0	0	0	0	0		0.122839	1	0	1	1	0		0.0301897	2	0	2	2	0
GCH1	ENST00000491895	-	0.0301897		-	0	0	0	0	0		-	0	0	0	0	0		0.0301897	2	0	2	2	0
OR4S1	ENST00000319988	-	0.0301897		0.0301897	2	0	2	2	0		0.166318	4	5	9	4	5		0.0342797	6	7	13	7	7
GFRA3	ENST00000274721	-	0.0302097		-	0	0	0	0	0		0.0302097	2	0	2	2	0		0.0569894	3	2	4	3	2
EPS15	ENST00000371733	-	0.0302197		0.0302197	2	0	2	2	0		0.243938	4	8	11	4	7		0.277237	18	47	24	8	19
APC2	ENST00000535453	-	0.0302297		-	0	0	0	0	0		-	0	0	0	0	0		0.0302297	2	0	1	1	0
C17orf75	ENST00000577809	-	0.0302297		-	0	0	0	0	0		0.122229	1	0	1	1	0		0.0302297	2	0	2	2	0
DTX1	ENST00000257600	-	0.0302297		-	0	0	0	0	0		0.0302297	2	0	2	2	0		0.0302297	2	0	2	2	0
RBM47	ENST00000381793	-	0.0302297		-	0	0	0	0	0		0.0302297	2	0	2	2	0		0.539575	2	7	5	2	3
COPB2	ENST00000333188	-	0.0302397		0.0302397	2	0	1	1	0		0.152269	2	2	3	1	2		0.152068	4	8	12	4	8
PTK2	ENST00000340930	-	0.0302397		0.0302397	2	0	1	1	0		0.272377	3	6	5	2	3		0.284817	6	14	15	5	11
ZEB1	ENST00000361642	-	0.0302397		0.0302397	2	0	2	2	0		0.0754993	10	17	7	4	4		0.0686293	16	33	16	9	11
SUGT1	ENST00000343788	-	0.0302497		0.0302497	2	0	3	3	0		0.0604694	2	1	4	3	1		0.380256	5	16	5	4	2
TPK1	ENST00000360057	-	0.0302497		0.0302497	2	0	2	2	0		0.0302497	2	0	2	2	0		0.272117	12	30	3	3	1
FAM124A	ENST00000280057	-	0.0302597		0.0302597	2	0	2	2	0		0.0572194	3	2	5	3	2		0.193428	4	7	9	4	6
SDCBP	ENST00000260130	-	0.0302597		0.0302597	2	0	2	2	0		0.0832692	2	1	3	2	1		0.309007	2	4	6	2	4
TEFM	ENST00000581216	-	0.0302597		-	0	0	0	0	0		0.0302597	2	0	2	2	0		0.0392696	4	3	6	4	2
DUSP1	ENST00000239223	-	0.0302697		0.122849	1	0	1	1	0		0.0302697	2	0	2	2	0		0.151428	2	2	4	2	2
FAM167A	ENST00000284486	-	0.0302697		-	0	0	0	0	0		0.0302697	2	0	1	1	0		0.151859	2	2	3	1	2
CBR3	ENST00000290354	-	0.0302797		0.124459	1	0	1	1	0		0.0302797	2	0	2	2	0		0.101579	4	5	5	3	3
DNAJC4	ENST00000321685	-	0.0302797		0.0302797	2	0	1	1	0		0.404766	3	8	5	2	4		0.135999	5	8	7	4	4
NAA15	ENST00000296543	-	0.0302797		0.123599	1	0	1	1	0		0.0302797	2	0	2	2	0		0.274957	3	6	7	3	5
DDX4	ENST00000505374	-	0.0302897		-	0	0	0	0	0		0.0302897	2	0	2	2	0		0.115979	10	19	10	6	6
LRBA	ENST00000357115	-	0.0302897		0.0302897	2	0	2	2	0		0.408986	17	52	43	16	33		0.598304	35	113	75	27	60
HACL1	ENST00000321169	-	0.0303097		0.0303097	2	0	2	2	0		0.217328	7	15	11	6	9		0.100449	15	35	14	7	12
NETO2	ENST00000562435	-	0.0303097		0.0303097	2	0	2	2	0		0.274997	3	6	6	3	4		0.221068	5	10	12	5	8
PTPLA	ENST00000361271	-	0.0303097		0.0303097	2	0	1	1	0		0.0830892	2	1	2	1	1		0.151809	2	2	3	1	2
VOPP1	ENST00000285279	-	0.0303097		-	0	0	0	0	0		0.0303097	2	0	1	1	0		0.0303097	2	0	1	1	0
DHRS12	ENST00000444610	-	0.0303197		-	0	0	0	0	0		-	0	0	0	0	0		0.0303197	2	0	2	2	0
DPYSL4	ENST00000338492	-	0.0303197		-	0	0	0	0	0		0.0303197	2	0	2	2	0		0.151708	2	2	4	2	2
MORN3	ENST00000355329	-	0.0303197		-	0	0	0	0	0		-	0	0	0	0	0		0.0303197	2	0	2	2	0
SF3B3	ENST00000302516	-	0.0303197		0.123119	1	0	1	1	0		0.0303197	2	0	2	2	0		0.192948	6	14	9	5	5
ACAD10	ENST00000455480	-	0.0303297		0.0303297	2	0	2	2	0		0.239368	6	13	12	5	7		0.169428	14	34	25	11	17
CTB-96E2.2	ENST00000555059	-	0.0303297		-	0	0	0	0	0		-	0	0	0	0	0		0.0303297	2	0	2	2	0
VASP	ENST00000245932	-	0.0303297		-	0	0	0	0	0		0.0303297	2	0	2	2	0		0.151329	2	2	4	2	2
HRNR	ENST00000368801	-	0.0303397		0.0303397	2	0	1	1	0		0.0303397	2	0	1	1	0		0.403086	3	8	9	2	7
SLCO1A2	ENST00000307378	-	0.0303397		0.0303397	2	0	3	3	0		0.0306597	7	9	13	7	8		0.219648	8	20	17	8	11
CHD1	ENST00000284049	-	0.0303497		0.0303497	2	0	2	2	0		0.542575	2	7	7	2	5		0.405496	14	40	29	12	22
OOSP2	ENST00000278855	-	0.0303497		0.500005	0	0	0	0	0		0.500005	0	0	0	0	0		0.0303497	2	0	2	2	0
WDTC1	ENST00000361771	-	0.0303497		0.500005	0	0	0	0	0		0.0303497	2	0	2	2	0		0.150719	3	4	5	3	3
HLA-DQA1	ENST00000343139	-	0.0303597		0.0303597	2	0	1	1	0		0.0608994	2	1	2	1	1		0.154239	2	2	4	1	3
NEK4	ENST00000233027	-	0.0303597		0.0303597	2	0	2	2	0		0.193248	4	7	9	4	5		0.505565	9	28	22	8	16
TMEM205	ENST00000354882	-	0.0303597		-	0	0	0	0	0		0.123149	1	0	1	1	0		0.0303597	2	0	2	2	0
C12orf55	ENST00000524981	-	0.0303697		0.0303697	2	0	3	3	0		0.0303697	2	0	3	3	0		0.104799	17	38	27	13	20
IL15	ENST00000296545	-	0.0303697		-	0	0	0	0	0		0.122259	1	0	1	1	0		0.0303697	2	0	2	2	0
MTX3	ENST00000512560	-	0.0303697		0.123699	1	0	1	1	0		0.0303697	2	0	2	2	0		0.388986	2	5	5	2	3
PPT2-EGFL8	ENST00000422437	-	0.0303697		-	0	0	0	0	0		0.0303697	2	0	2	2	0		0.0675693	4	4	4	3	2
CHD9	ENST00000566029	-	0.0303897		0.0303897	2	0	1	1	0		0.271977	5	16	19	5	15		0.863751	14	65	38	9	33
MCUR1	ENST00000379170	-	0.0303897		-	0	0	0	0	0		0.0303897	2	0	2	2	0		0.151128	2	2	4	2	2
PIK3CA	ENST00000263967	-	0.0303897		0.123119	1	0	1	1	0		0.0303897	2	0	2	2	0		0.152269	2	2	4	2	2
SCAF1	ENST00000360565	-	0.0303897		-	0	0	0	0	0		0.0303897	2	0	2	2	0		0.0830492	2	1	3	2	1
STMN2	ENST00000518111	-	0.0303897		-	0	0	0	0	0		-	0	0	0	0	0		0.0303897	2	0	2	2	0
TRIM33	ENST00000358465	-	0.0303897		0.0303897	2	0	1	1	0		0.0835292	2	1	2	1	1		0.405386	3	8	10	2	8
UHMK1	ENST00000489294	-	0.0303897		0.0303897	2	0	1	1	0		0.308497	8	20	4	2	3		0.467615	8	24	8	2	7
ARHGAP5	ENST00000345122	-	0.0303997		0.0303997	2	0	2	2	0		0.126379	13	27	10	6	5		0.195458	16	38	23	9	16
CUL5	ENST00000393094	-	0.0303997		0.123599	1	0	1	1	0		0.0303997	2	0	3	3	0		0.126859	3	5	9	4	5
GPR153	ENST00000377893	-	0.0303997		-	0	0	0	0	0		0.124229	1	0	1	1	0		0.0303997	2	0	2	2	0
NDUFAF7	ENST00000002125	-	0.0303997		-	0	0	0	0	0		0.0303997	2	0	2	2	0		0.629244	7	25	9	5	6
NFAT5	ENST00000432919	-	0.0303997		0.0303997	2	0	2	2	0		0.0394596	4	3	7	4	3		0.315077	12	33	22	10	16
POLR1C	ENST00000372389	-	0.0303997		-	0	0	0	0	0		0.0303997	2	0	2	2	0		0.473085	4	12	12	4	9
RASGEF1B	ENST00000264400	-	0.0303997		0.0303997	2	0	3	3	0		0.0602794	2	1	4	3	1		0.0841192	5	8	11	6	7
TIMM17A	ENST00000367287	-	0.0303997		0.122789	1	0	1	1	0		0.0303997	2	0	2	2	0		0.229298	2	3	5	2	3
VAV1	ENST00000602142	-	0.0304197		0.122689	1	0	1	1	0		0.0304197	2	0	2	2	0		0.175998	5	9	6	4	4
KRTAP23-1	ENST00000334160	-	0.0304297		-	0	0	0	0	0		-	0	0	0	0	0		0.0304297	2	0	1	1	0
COMP	ENST00000222271	-	0.0304397		0.0304397	2	0	2	2	0		0.310717	2	4	6	2	4		0.310717	2	4	6	2	4
NGFR	ENST00000172229	-	0.0304397		-	0	0	0	0	0		0.0304397	2	0	1	1	0		0.0304397	2	0	1	1	0
SUV420H1	ENST00000304363	-	0.0304397		-	0	0	0	0	0		0.0304397	2	0	2	2	0		0.463805	12	36	22	8	18
GPR137B	ENST00000366592	-	0.0304497		0.0565094	3	2	2	1	2		0.0304497	13	20	7	4	5		0.0371296	14	23	10	5	8
GPX6	ENST00000361902	-	0.0304597		-	0	0	0	0	0		0.0304597	2	0	1	1	0		0.121839	17	37	8	5	6
QRFP	ENST00000343079	-	0.0304597		0.123629	1	0	1	1	0		0.0304597	2	0	2	2	0		0.0834792	2	1	3	2	1
ZNF44	ENST00000356109	-	0.0304597		0.151088	3	4	3	2	3		0.0839292	14	27	6	4	5		0.0304597	17	29	9	6	7
ATG2B	ENST00000359933	-	0.0304697		0.0304697	2	0	2	2	0		0.282957	13	32	20	9	15		0.119689	43	101	46	23	35
NBEA	ENST00000400445	-	0.0304697		0.0304697	2	0	2	2	0		0.0432296	11	17	7	5	3		0.484555	22	69	30	11	23
ZNF789	ENST00000331410	-	0.0304697		0.0304697	2	0	2	2	0		0.0848392	2	1	3	2	1		0.771102	3	15	10	3	8
GTF2A1	ENST00000553612	-	0.0304797		-	0	0	0	0	0		-	0	0	0	0	0		0.0304797	2	0	1	1	0
ZNF326	ENST00000340281	-	0.0304797		0.123599	1	0	1	1	0		0.123599	1	0	1	1	0		0.0304797	2	0	2	2	0
B4GALT6	ENST00000306851	-	0.0304897		0.122919	1	0	1	1	0		0.0304897	2	0	2	2	0		0.0836892	2	1	3	2	1
CYP27C1	ENST00000335247	-	0.0304897		-	0	0	0	0	0		0.0304897	2	0	2	2	0		0.134669	8	15	3	3	1
HRSP12	ENST00000254878	-	0.0304897		0.500005	0	0	0	0	0		0.500005	0	0	0	0	0		0.0304897	2	0	2	2	0
MRPL35	ENST00000337109	-	0.0304897		-	0	0	0	0	0		0.0304897	2	0	2	2	0		0.206458	11	25	5	3	3
NUDT6	ENST00000304430	-	0.0304897		-	0	0	0	0	0		0.123779	1	0	1	1	0		0.0304897	2	0	2	2	0
OR4N4	ENST00000328795	-	0.0304897		0.122789	1	0	1	1	0		0.0304897	2	0	2	2	0		0.345637	3	6	3	3	1
OR52K1	ENST00000307632	-	0.0304897		0.0304897	2	0	1	1	0		0.152258	2	2	3	1	2		0.802452	2	12	9	1	8
VSIG8	ENST00000368100	-	0.0304897		-	0	0	0	0	0		0.0304897	2	0	2	2	0		0.0304897	2	0	2	2	0
VSTM1	ENST00000338372	-	0.0304897		-	0	0	0	0	0		0.0304897	2	0	1	1	0		0.209198	3	5	3	2	2
ADAM28	ENST00000265769	-	0.0304997		0.0304997	2	0	1	1	0		0.0755792	10	17	7	3	6		0.511965	20	61	27	9	23
HIF1AN	ENST00000299163	-	0.0304997		-	0	0	0	0	0		0.122639	1	0	1	1	0		0.0304997	2	0	2	2	0
ZNF763	ENST00000343949	-	0.0304997		0.0304997	2	0	1	1	0		0.0304997	2	0	1	1	0		0.176348	5	9	5	2	4
ZNF763	ENST00000590798	-	0.0304997		0.0304997	2	0	1	1	0		0.152288	2	2	2	1	1		0.176348	5	9	5	2	4
JUP	ENST00000393931	-	0.0305197		-	0	0	0	0	0		0.0435996	5	6	8	6	5		0.0305197	7	9	12	8	8
LARS	ENST00000394434	-	0.0305197		0.0309197	2	0	2	2	0		0.0312397	12	18	10	5	7		0.0305197	42	86	28	15	20
LIF	ENST00000249075	-	0.0305197		-	0	0	0	0	0		0.123279	1	0	1	1	0		0.0305197	2	0	2	2	0
SOS1	ENST00000426016	yes	0.0305297		0.0305297	2	0	2	2	0		0.099279	3	3	5	3	3		0.243488	21	54	21	6	19
CMAHP	ENST00000377989	-	0.0305497		-	0	0	0	0	0		0.0305497	2	0	1	1	0		0.0305497	2	0	1	1	0
CRP	ENST00000255030	-	0.0305497		-	0	0	0	0	0		0.123619	1	0	1	1	0		0.0305497	2	0	2	2	0
RAVER2	ENST00000371072	-	0.0305497		-	0	0	0	0	0		0.0305497	2	0	2	2	0		0.177758	5	9	7	3	5
NEDD4	ENST00000338963	-	0.0305597		0.0305597	2	0	2	2	0		0.498325	12	37	11	6	7		0.586054	20	65	18	9	13
RAB5C	ENST00000547517	-	0.0305597		-	0	0	0	0	0		0.0305597	2	0	2	2	0		0.0490895	6	7	6	5	3
SMTNL1	ENST00000457912	-	0.0305597		-	0	0	0	0	0		0.0305597	2	0	2	2	0		0.152249	2	2	4	2	2
STK35	ENST00000381482	-	0.0305597		-	0	0	0	0	0		0.123019	1	0	1	1	0		0.0305597	2	0	2	2	0
TMEM147	ENST00000222284	-	0.0305597		-	0	0	0	0	0		0.0305597	2	0	2	2	0		0.391436	2	5	7	2	5
ATP6V0D1	ENST00000290949	-	0.0305697		-	0	0	0	0	0		0.124179	1	0	1	1	0		0.0305697	2	0	2	2	0
BAG1	ENST00000472232	-	0.0305697		0.123119	1	0	1	1	0		0.0305697	2	0	2	2	0		0.0838892	2	1	3	2	1
CCDC73	ENST00000335185	-	0.0305697		0.0305697	2	0	2	2	0		0.564934	5	17	9	5	6		0.469105	39	117	23	14	17
CNTNAP2	ENST00000361727	-	0.0305697		0.0305697	2	0	2	2	0		0.538225	10	32	11	6	8		0.644354	13	44	25	9	19
HSD3B2	ENST00000543831	-	0.0305697		-	0	0	0	0	0		0.0305697	2	0	2	2	0		0.144119	4	6	6	3	3
VCPKMT	ENST00000395860	-	0.0305697		0.123499	1	0	1	1	0		0.0305697	2	0	2	2	0		0.0841692	2	1	3	2	1
DHRS4	ENST00000313250	-	0.0305797		-	0	0	0	0	0		-	0	0	0	0	0		0.0305797	2	0	1	1	0
MEGF6	ENST00000356575	-	0.0305897		-	0	0	0	0	0		0.0305897	2	0	2	2	0		0.0596094	16	30	8	5	5
SPIRE2	ENST00000378247	-	0.0305897		-	0	0	0	0	0		0.0305897	2	0	2	2	0		0.230158	2	3	5	2	3
MATR3	ENST00000394805	-	0.0305997		0.123599	1	0	1	1	0		0.0305997	2	0	3	3	0		0.260137	3	8	11	4	7
SOS2	ENST00000216373	-	0.0306097		0.500005	0	0	0	0	0		0.097899	3	3	4	2	3		0.0306097	13	20	18	10	12
FAM222A	ENST00000538780	-	0.0306197		-	0	0	0	0	0		0.0306197	2	0	1	1	0		0.0306197	2	0	1	1	0
NT5DC3	ENST00000392876	-	0.0306197		0.0306197	2	0	1	1	0		0.0566494	3	2	4	2	2		0.936171	6	35	7	3	5
OR6C76	ENST00000328314	-	0.0306397		0.0306397	2	0	2	2	0		0.0398596	4	3	6	3	3		0.198828	6	12	7	4	4
ROBO1	ENST00000464233	-	0.0306397		0.500005	0	0	0	0	0		0.0402596	12	19	22	10	14		0.0306397	27	53	33	17	23
SMC2	ENST00000286398	-	0.0306397		0.0306397	2	0	2	2	0		0.289607	10	25	4	4	1		0.587044	17	62	28	12	20
TCEANC2	ENST00000234827	-	0.0306397		-	0	0	0	0	0		0.123239	1	0	1	1	0		0.0306397	2	0	2	2	0
CBFA2T3	ENST00000268679	-	0.0306497		-	0	0	0	0	0		-	0	0	0	0	0		0.0306497	2	0	2	2	0
GOLGA4	ENST00000356847	-	0.0306497		0.0306497	2	0	2	2	0		0.900461	11	55	29	9	23		0.858441	30	118	64	19	55
MGAT4A	ENST00000264968	-	0.0306497		0.0306497	2	0	2	2	0		0.151639	2	2	3	2	1		0.405866	2	8	9	3	6
ARMC8	ENST00000481646	-	0.0306597		-	0	0	0	0	0		0.0306597	2	0	2	2	0		0.715403	2	10	6	2	4
ZNF519	ENST00000590202	-	0.0306997		0.0306997	2	0	2	2	0		0.0836892	2	1	3	2	1		0.837562	11	46	15	7	12
HMGCLL1	ENST00000398661	-	0.0307097		-	0	0	0	0	0		0.0307097	2	0	1	1	0		0.0445796	10	15	3	3	1
ATP10D	ENST00000273859	-	0.0307197		0.0307197	2	0	1	1	0		0.0495995	7	9	13	6	8		0.600584	11	37	32	10	25
POLE2	ENST00000216367	-	0.0307297		0.0307297	2	0	2	2	0		0.299097	4	9	7	4	3		0.512625	4	16	14	5	9
SNAI3	ENST00000332281	-	0.0307297		-	0	0	0	0	0		0.123709	1	0	1	1	0		0.0307297	2	0	2	2	0
PRR3	ENST00000376560	-	0.0307497		-	0	0	0	0	0		0.0307497	2	0	1	1	0		0.285897	6	14	3	2	2
THADA	ENST00000405006	-	0.0307597		0.0307597	2	0	2	2	0		0.0420796	20	42	19	11	11		0.218268	47	135	63	28	49
WDR36	ENST00000506538	-	0.0307597		0.0307597	2	0	4	4	0		0.179258	13	34	13	8	8		0.560974	27	91	27	17	18
ABCA12	ENST00000272895	-	0.0307897		0.0307897	2	0	2	2	0		0.504525	8	28	27	9	20		0.659273	40	134	58	21	50
ACBD7	ENST00000356189	-	0.0307897		-	0	0	0	0	0		0.0307897	2	0	2	2	0		0.331497	6	15	4	3	2
KIF3B	ENST00000375712	-	0.0308097		0.124189	1	0	1	1	0		0.0308097	2	0	2	2	0		0.267877	5	11	8	4	5
PLOD2	ENST00000282903	-	0.0308097		-	0	0	0	0	0		0.0689593	14	26	4	3	3		0.0308097	17	31	12	7	7
PSMB6	ENST00000270586	-	0.0308197		-	0	0	0	0	0		-	0	0	0	0	0		0.0308197	2	0	2	2	0
F13B	ENST00000367412	-	0.0308297		0.123999	1	0	1	1	0		0.0308297	2	0	2	2	0		0.151139	9	18	14	6	10
MAD2L1	ENST00000296509	-	0.0308297		-	0	0	0	0	0		-	0	0	0	0	0		0.0308297	2	0	2	2	0
CHST1	ENST00000308064	-	0.0308397		-	0	0	0	0	0		-	0	0	0	0	0		0.0308397	2	0	2	2	0
IQGAP2	ENST00000274364	-	0.0308697		0.0308697	2	0	1	1	0		0.0898091	7	11	14	6	9		0.0332997	28	56	26	15	17
GNGT2	ENST00000511277	-	0.0308797		-	0	0	0	0	0		0.0308797	2	0	2	2	0		0.0308797	2	0	2	2	0
ATP6V0B	ENST00000472174	-	0.0308897		0.123479	1	0	1	1	0		0.0308897	2	0	2	2	0		0.0308897	2	0	2	2	0
MIPOL1	ENST00000327441	-	0.0308997		0.244038	1	1	2	1	1		0.102149	4	5	6	3	4		0.0308997	7	9	14	7	8
WDR65	ENST00000528956	-	0.0309397		-	0	0	0	0	0		0.0309397	9	13	6	4	5		0.162448	20	46	14	7	12
BBS12	ENST00000542236	-	0.0309497		0.0309497	2	0	2	2	0		0.098129	12	23	9	5	6		0.373866	14	39	19	7	14
SEC61A2	ENST00000298428	-	0.0309497		0.124739	1	0	1	1	0		0.124739	1	0	1	1	0		0.0309497	2	0	2	2	0
PEX10	ENST00000288774	-	0.0309597		-	0	0	0	0	0		0.0309597	2	0	1	1	0		0.0839792	2	1	2	1	1
EXD1	ENST00000314992	-	0.0309897		0.622904	0	1	1	0	1		0.296757	11	28	7	2	6		0.0309897	17	29	13	7	7
NCOA3	ENST00000371998	-	0.0309897		-	0	0	0	0	0		0.0309897	6	6	7	4	6		0.774172	8	33	25	6	22
CYCS	ENST00000305786	-	0.0309997		-	0	0	0	0	0		-	0	0	0	0	0		0.0309997	2	0	2	2	0
AHCYL2	ENST00000325006	-	0.0310497		-	0	0	0	0	0		0.0310497	2	0	2	2	0		0.0310497	2	0	2	2	0
ANGPTL2	ENST00000373425	-	0.0310897		0.500005	0	0	0	0	0		0.500005	0	0	0	0	0		0.0310897	6	6	4	4	2
SLC17A7	ENST00000221485	-	0.0310897		-	0	0	0	0	0		0.123389	1	0	1	1	0		0.0310897	2	0	2	2	0
CLSPN	ENST00000318121	-	0.0311797		0.500005	0	0	0	0	0		0.764382	2	11	12	2	10		0.0311797	32	60	27	9	23
ABCA5	ENST00000392676	-	0.0312097		0.0312097	2	0	4	4	0		0.332877	8	26	19	9	12		0.529635	16	59	36	14	27
FAR1	ENST00000354817	-	0.0312197		0.123599	1	0	1	1	0		0.0312197	2	0	2	2	0		0.363036	9	27	11	5	7
MMP15	ENST00000219271	-	0.0312397		-	0	0	0	0	0		0.0312397	2	0	2	2	0		0.392576	2	5	7	2	5
PITPNM1	ENST00000356404	-	0.0312397		-	0	0	0	0	0		0.0333997	7	8	5	4	3		0.0312397	12	18	8	6	5
RP11-293I14.2	ENST00000548802	-	0.0312397		-	0	0	0	0	0		-	0	0	0	0	0		0.0312397	2	0	1	1	0
FAM81A	ENST00000288228	-	0.0312497		-	0	0	0	0	0		0.208628	3	5	3	1	3		0.0312497	6	6	5	3	4
TMEM41B	ENST00000528080	-	0.0312497		-	0	0	0	0	0		0.123709	1	0	1	1	0		0.0312497	2	0	2	2	0
LYPD6B	ENST00000409642	-	0.0312597		0.123199	1	0	1	1	0		0.0312597	2	0	2	2	0		0.540585	2	7	4	2	2
ATP6V1E1	ENST00000253413	-	0.0313597		0.124149	1	0	1	1	0		0.0313597	2	0	2	2	0		0.103429	4	5	5	4	3
CHRM3	ENST00000255380	-	0.0314297		0.124729	1	0	1	1	0		0.0314297	2	0	2	2	0		0.731633	3	14	8	3	6
RPS6KC1	ENST00000366960	-	0.0314497		0.500005	0	0	0	0	0		0.0314497	12	18	13	5	10		0.0485595	27	56	25	9	21
ANKFN1	ENST00000318698	-	0.0315097		0.244728	1	1	2	1	1		0.0315097	6	6	12	6	6		0.0754293	16	30	25	12	17
DCP1A	ENST00000607628	-	0.0315497		-	0	0	0	0	0		0.0842292	2	1	2	1	1		0.0315497	17	31	8	3	7
PGD	ENST00000270776	-	0.0315497		-	0	0	0	0	0		0.0390296	4	3	6	3	3		0.0315497	6	6	11	5	6
MMP8	ENST00000236826	-	0.0316097		0.123599	1	0	1	1	0		0.0316097	6	6	8	3	6		0.499075	12	37	18	6	16
CDH2	ENST00000269141	-	0.0316197		0.123599	1	0	1	1	0		0.228688	2	3	3	2	2		0.0316197	6	6	9	6	5
OR5D14	ENST00000335605	-	0.0316697		0.623464	0	1	1	0	1		0.0316697	6	6	7	4	4		0.0932191	10	18	12	6	9
SAAL1	ENST00000524803	-	0.0317697		-	0	0	0	0	0		0.0352196	8	10	5	3	4		0.0317697	12	18	14	7	9
SPTA1	ENST00000368147	-	0.0317997		0.0837492	2	1	3	2	1		0.0317997	21	42	34	15	26		0.101059	38	99	65	30	52
FRMD4A	ENST00000357447	-	0.0318197		-	0	0	0	0	0		0.145399	4	6	4	2	4		0.0318197	6	6	6	4	4
PLXDC2	ENST00000377252	-	0.0318397		0.124929	1	0	1	1	0		0.0318397	6	6	5	4	2		0.0655393	8	12	11	6	7
HOOK1	ENST00000371208	-	0.0318697		0.123599	1	0	1	1	0		0.0318697	6	6	9	6	5		0.552554	7	23	13	7	9
IZUMO2	ENST00000293405	-	0.0318897		-	0	0	0	0	0		0.246487	1	1	1	1	1		0.0318897	6	6	3	2	3
PPM1D	ENST00000305921	-	0.0319397		0.500005	0	0	0	0	0		0.0837492	2	1	3	2	1		0.0319397	6	6	6	4	4
CRYZL1	ENST00000381554	-	0.0320197		-	0	0	0	0	0		0.908721	0	6	2	0	2		0.0320197	22	41	5	3	5
RAD9B	ENST00000392672	-	0.0320597		0.622674	0	1	1	0	1		0.0320597	6	6	5	2	4		0.0348396	8	10	9	4	7
NF1	ENST00000358273	yes	0.0320797		0.500005	0	0	0	0	0		0.0320797	6	6	10	5	6		0.0424896	18	33	28	11	19
USP33	ENST00000370793	-	0.0322097		0.623704	0	1	1	0	1		0.246087	1	1	2	1	1		0.0322097	11	16	11	8	7
LDHC	ENST00000541669	-	0.0322197		0.123599	1	0	1	1	0		0.0830292	2	1	3	2	1		0.0322197	6	6	6	3	4
C8orf74	ENST00000304519	-	0.0324297		-	0	0	0	0	0		0.363116	1	2	3	1	2		0.0324297	11	16	5	3	3
MTHFS	ENST00000258874	-	0.0324297		0.0578394	3	2	1	1	1		0.0324297	6	6	3	3	2		0.0704093	6	8	4	3	3
ST20-MTHFS	ENST00000479961	-	0.0324297		0.0578394	3	2	1	1	1		0.0324297	6	6	3	3	2		0.0704093	6	8	4	3	3
FBXO39	ENST00000321535	-	0.0324697		0.500005	0	0	0	0	0		0.0324697	6	6	6	4	4		0.0832192	24	51	17	9	14
SLFN12L	ENST00000260908	-	0.0325397		0.0349896	8	10	2	1	2		0.0325397	11	16	10	4	8		0.164098	14	30	16	5	14
JARID2	ENST00000341776	-	0.0325797		0.500005	0	0	0	0	0		0.0325797	6	6	7	4	4		0.554485	7	23	21	5	18
MYO3B	ENST00000408978	-	0.0327097		0.839012	0	4	4	0	4		0.0645594	18	34	18	8	15		0.0327097	53	102	41	25	30
NAALADL1	ENST00000358658	-	0.0328497		-	0	0	0	0	0		0.242698	6	13	9	5	7		0.0328497	11	16	13	8	9
TLR1	ENST00000308979	-	0.0328697		0.878561	0	5	4	0	4		0.0597094	16	30	15	6	11		0.0328697	19	36	18	8	14
SMYD5	ENST00000389501	-	0.0328997		-	0	0	0	0	0		0.0328997	11	16	3	3	1		0.0416796	12	19	6	4	3
EXOC1	ENST00000381295	-	0.0331197		0.153029	1	1	3	2	1		0.096439	12	25	9	6	4		0.0331197	16	29	16	10	8
LAMC1	ENST00000258341	-	0.0331597		0.623524	0	1	1	0	1		0.111559	8	16	14	7	10		0.0331597	27	52	41	21	29
ZNF300	ENST00000446148	-	0.0331997		-	0	0	0	0	0		0.247218	1	1	1	1	1		0.0331997	10	14	8	5	7
NRXN2	ENST00000265459	-	0.0332597		-	0	0	0	0	0		0.361796	1	2	3	1	2		0.0332597	11	16	10	4	8
ESR2	ENST00000341099	-	0.0332897		-	0	0	0	0	0		0.246707	1	1	2	1	1		0.0332897	10	14	11	6	7
SLC6A5	ENST00000525748	-	0.0332897		0.623054	0	1	1	0	1		0.0332897	7	8	12	7	7		0.101169	9	16	20	9	14
C4orf51	ENST00000438731	-	0.0333197		0.230248	2	3	2	1	2		0.230248	2	3	2	1	2		0.0333197	7	8	7	3	6
ANXA5	ENST00000296511	-	0.0333597		0.716733	0	2	2	0	2		0.0333597	10	14	10	6	5		0.0556194	11	18	13	7	8
PRKCB	ENST00000303531	-	0.0334397		-	0	0	0	0	0		0.360246	1	2	2	1	2		0.0334397	7	8	8	6	6
GRID2	ENST00000282020	-	0.0334897		-	0	0	0	0	0		0.271907	3	6	8	3	6		0.0334897	7	8	13	6	8
FAM163A	ENST00000341785	-	0.0335497		-	0	0	0	0	0		0.500005	0	0	0	0	0		0.0335497	7	8	3	3	3
MAS1L	ENST00000377127	-	0.0335697		0.246308	1	1	2	1	1		0.0335697	10	14	10	7	5		0.251507	13	32	16	10	10
SLC44A1	ENST00000374720	-	0.0335697		-	0	0	0	0	0		0.361916	1	2	3	1	2		0.0335697	11	16	11	7	7
NPC1L1	ENST00000289547	-	0.0335897		0.123959	1	0	1	1	0		0.234548	11	26	15	6	10		0.0335897	29	58	32	17	22
ZNF425	ENST00000378061	-	0.0336897		0.122909	1	0	1	1	0		0.392346	2	5	3	2	1		0.0336897	10	14	9	6	4
CMYA5	ENST00000446378	-	0.0337097		0.0337097	7	8	7	6	3		0.168528	24	60	43	19	31		0.212018	73	202	108	43	86
ZNF461	ENST00000588268	-	0.0337197		0.245438	1	1	1	1	1		0.245438	1	1	1	1	1		0.0337197	8	10	7	6	6
DSC2	ENST00000280904	-	0.0337297		0.246778	1	1	2	1	1		0.0337297	7	8	11	6	7		0.0387396	19	37	25	13	19
GIT2	ENST00000355312	-	0.0337697		0.500005	0	0	0	0	0		0.152098	3	4	5	3	3		0.0337697	7	8	11	7	6
PLEKHB2	ENST00000409158	-	0.0338097		0.153109	2	2	1	1	1		0.0577694	3	2	2	2	1		0.0338097	7	8	6	6	4
SPOCK1	ENST00000394945	-	0.0339397		-	0	0	0	0	0		0.150838	3	4	4	1	4		0.0339397	7	8	8	2	8
TLL1	ENST00000061240	-	0.0339397		-	0	0	0	0	0		0.539655	2	7	4	2	3		0.0339397	8	10	12	8	6
ERP44	ENST00000262455	-	0.0339497		-	0	0	0	0	0		0.623194	0	1	1	0	1		0.0339497	8	10	5	3	3
R3HCC1L	ENST00000298999	-	0.0339597		0.624064	0	1	1	0	1		0.0339597	10	14	9	6	5		0.0457195	30	64	18	14	10
ZBTB44	ENST00000525842	-	0.0339897		-	0	0	0	0	0		0.716973	0	2	2	0	2		0.0339897	8	10	9	3	8
PCDHB5	ENST00000231134	-	0.0340197		0.623894	0	1	1	0	1		0.151769	3	4	6	2	4		0.0340197	7	8	13	6	7
N4BP2	ENST00000261435	-	0.0340297		0.246558	1	1	2	1	1		0.136289	5	8	13	5	8		0.0340297	16	29	32	14	22
OR51G1	ENST00000321961	-	0.0340697		0.162068	12	26	3	3	2		0.105109	21	45	5	4	4		0.0340697	26	51	12	9	10
ACPP	ENST00000351273	-	0.0340797		0.623444	0	1	1	0	1		0.273157	3	6	7	2	6		0.0340797	7	8	11	5	8
FGD5	ENST00000285046	-	0.0340897		-	0	0	0	0	0		0.150689	9	18	14	3	12		0.0340897	18	32	26	7	22
NDRG4	ENST00000394282	-	0.0340897		0.500005	0	0	0	0	0		0.0340897	8	10	7	4	4		0.0467695	9	13	11	5	7
GPATCH2	ENST00000366935	-	0.0341597		0.123109	1	0	1	1	0		0.0835292	2	1	3	2	1		0.0341597	8	10	11	6	7
LLPH	ENST00000266604	-	0.0342197		0.0342197	7	8	1	1	1		0.0351897	8	10	2	2	2		0.0351897	8	10	2	2	2
RNF181	ENST00000306368	-	0.0342697		-	0	0	0	0	0		0.122959	1	0	1	1	0		0.0342697	8	10	3	3	1
TSKS	ENST00000246801	-	0.0342997		-	0	0	0	0	0		0.0479495	6	7	7	4	5		0.0342997	8	10	12	6	8
SERPINA10	ENST00000393096	-	0.0343097		-	0	0	0	0	0		0.095639	6	9	3	2	3		0.0343097	14	23	8	4	7
DAAM1	ENST00000395125	-	0.0343397		0.500005	0	0	0	0	0		0.151128	2	2	4	2	2		0.0343397	10	14	17	10	9
TYW1	ENST00000359626	-	0.0343897		-	0	0	0	0	0		0.0563494	3	2	1	1	1		0.0343897	8	10	5	3	4
SLC22A16	ENST00000368919	-	0.0344197		0.152419	3	4	3	2	2		0.0344197	8	10	12	6	8		0.167018	16	38	23	10	18
THOC5	ENST00000490103	-	0.0344497		0.500005	0	0	0	0	0		0.838432	0	4	3	0	3		0.0344497	12	20	7	3	6
ICAM1	ENST00000264832	-	0.0344597		-	0	0	0	0	0		0.0344597	8	10	2	1	2		0.136119	8	15	4	1	4
BPIFB4	ENST00000375483	-	0.0344697		0.622124	0	1	1	0	1		0.0898591	7	11	7	5	5		0.0344697	9	12	11	7	7
ANKRD6	ENST00000522441	-	0.0345297		0.716983	0	2	2	0	2		0.540755	2	7	6	1	6		0.0345297	13	19	18	8	14
ASIC4	ENST00000347842	-	0.0345596		-	0	0	0	0	0		0.0671193	4	4	3	1	3		0.0345596	7	8	5	2	5
SPG20	ENST00000451493	-	0.0345997		-	0	0	0	0	0		0.151818	2	2	3	2	2		0.0345997	7	8	8	5	6
MANBA	ENST00000226578	-	0.0346296		0.247987	1	1	2	1	1		0.0346296	8	10	15	7	9		0.0754192	10	17	24	9	16
SLC15A2	ENST00000489711	-	0.0346597		0.500005	0	0	0	0	0		0.338477	3	7	8	3	6		0.0346597	8	10	13	6	9
KRI1	ENST00000312962	-	0.0347297		-	0	0	0	0	0		0.230108	2	3	5	2	3		0.0347297	7	8	12	6	7
PTAR1	ENST00000340434	-	0.0347297		-	0	0	0	0	0		0.280867	6	19	4	2	4		0.0347297	13	24	12	8	7
MOCOS	ENST00000261326	-	0.0347396		0.211998	3	5	1	1	1		0.0347396	9	12	10	7	5		0.0699193	15	27	24	13	15
SPATA31E1	ENST00000325643	-	0.0347896		0.100249	5	7	2	2	1		0.0347896	8	10	7	5	3		0.214588	25	68	28	15	23
AP4M1	ENST00000359593	-	0.0347997		0.623764	0	1	1	0	1		0.222178	5	10	7	4	5		0.0347997	9	12	13	8	7
GTDC1	ENST00000392869	-	0.0348197		0.0831692	2	1	2	2	1		0.096939	6	9	8	5	6		0.0348197	8	10	11	7	7
ATE1	ENST00000369043	-	0.0349397		-	0	0	0	0	0		0.103559	4	5	3	2	2		0.0349397	8	10	7	6	4
METTL21C	ENST00000267273	-	0.0349496		0.622384	0	1	1	0	1		0.0349496	9	12	4	2	3		0.0471795	9	13	5	2	4
KLF17	ENST00000372299	-	0.0351096		0.624374	0	1	1	0	1		0.230588	2	3	4	1	3		0.0351096	8	10	14	7	9
IL10	ENST00000423557	-	0.0351897		-	0	0	0	0	0		-	0	0	0	0	0		0.0351897	8	10	1	1	1
SORT1	ENST00000256637	-	0.0351996		0.500005	0	0	0	0	0		0.838642	0	4	2	0	2		0.0351996	23	44	13	7	10
USH1C	ENST00000005226	-	0.0352797		0.244418	1	1	1	1	1		0.0352797	8	10	15	7	10		0.173608	16	37	23	12	14
ZNF235	ENST00000291182	-	0.0353096		0.622524	0	1	1	0	1		0.622524	0	1	1	0	1		0.0353096	15	25	10	5	9
CFHR5	ENST00000256785	-	0.0360396		0.0908591	15	30	4	3	3		0.0855691	29	71	15	9	13		0.0360396	36	81	26	15	21
TRPV3	ENST00000301365	-	0.0361096		0.879671	0	5	2	0	2		0.0436996	11	17	7	1	7		0.0361096	21	42	17	8	16
FUT2	ENST00000425340	-	0.0361396		0.500005	0	0	0	0	0		0.0361396	8	10	5	2	4		0.0501795	10	16	10	5	9
KRT74	ENST00000305620	-	0.0365096		-	0	0	0	0	0		0.180678	9	19	5	5	3		0.0365096	20	37	19	13	13
ALDH1L1	ENST00000273450	-	0.0366196		0.622744	0	1	1	0	1		0.0366196	17	30	11	5	9		0.0862091	20	41	22	7	19
CEBPZ	ENST00000234170	-	0.0366696		0.229688	2	3	5	2	3		0.0366696	14	23	15	10	9		0.124189	26	62	25	12	19
CEP89	ENST00000305768	-	0.0367996		0.0668293	4	4	1	1	1		0.0367996	14	23	7	4	6		0.632004	21	70	15	9	12
EYS	ENST00000503581	-	0.0371196		0.152818	2	2	4	2	2		0.0619194	9	14	19	7	13		0.0371196	30	59	41	13	33
MUC16	ENST00000397910	-	0.0371896		0.243268	6	13	13	6	7		0.149389	7	13	14	7	7		0.0371896	168	447	271	113	210
PHF20	ENST00000374012	-	0.0373896		-	0	0	0	0	0		0.623324	0	1	1	0	1		0.0373896	14	23	11	4	10
TDRD1	ENST00000251864	-	0.0376096		-	0	0	0	0	0		0.317277	5	12	7	4	6		0.0376096	17	34	18	10	14
LYST	ENST00000389794	-	0.0380396		0.0380396	2	1	6	5	1		0.0650194	15	36	28	11	18		0.328757	52	161	71	27	53
PARPBP	ENST00000358383	-	0.0380496		0.122099	1	0	1	1	0		0.274167	3	6	4	3	2		0.0380496	9	14	11	8	8
CMAS	ENST00000229329	-	0.0382796		-	0	0	0	0	0		0.123119	1	0	1	1	0		0.0382796	3	2	5	4	2
PUS7	ENST00000356362	-	0.0382796		0.247218	1	1	2	1	1		0.705293	1	6	7	1	6		0.0382796	17	34	12	5	9
KIAA0556	ENST00000261588	-	0.0383096		0.466145	1	3	4	1	3		0.191568	6	14	17	6	13		0.0383096	17	34	30	11	23
CLDND2	ENST00000291715	-	0.0383196		-	0	0	0	0	0		0.622714	0	1	1	0	1		0.0383196	4	3	4	3	2
CYB5B	ENST00000307892	-	0.0383996		-	0	0	0	0	0		0.0383996	4	3	2	2	1		0.0453896	5	5	5	3	3
TLK1	ENST00000431350	-	0.0384996		0.122839	1	0	1	1	0		0.0830692	2	1	3	2	1		0.0384996	4	3	7	4	3
ATRN	ENST00000262919	-	0.0385796		0.500005	0	0	0	0	0		0.0385796	4	3	6	4	3		0.0701093	14	26	14	9	8
LCN1	ENST00000263598	-	0.0386396		-	0	0	0	0	0		0.0386396	13	21	1	1	1		0.0601194	13	23	3	1	3
CRISP2	ENST00000339139	-	0.0386896		0.500005	0	0	0	0	0		0.244728	1	1	2	1	1		0.0386896	4	3	6	4	3
SHE	ENST00000304760	-	0.0386996		-	0	0	0	0	0		0.0565194	3	2	3	2	2		0.0386996	4	3	5	3	3
MMEL1	ENST00000378412	-	0.0387096		-	0	0	0	0	0		0.0625094	10	18	8	5	5		0.0387096	14	25	14	9	10
DNAJC3	ENST00000602402	-	0.0387196		0.123119	1	0	1	1	0		0.0387196	4	3	7	4	3		0.0939791	6	9	13	6	8
HDAC10	ENST00000216271	-	0.0387496		0.121559	1	0	1	1	0		0.0387496	4	3	5	4	2		0.403846	14	40	15	10	8
MMP1	ENST00000315274	-	0.0387796		0.787692	0	3	2	0	2		0.232518	8	18	7	4	5		0.0387796	13	21	13	8	8
NUCB1	ENST00000405315	-	0.0387896		-	0	0	0	0	0		0.0387896	4	3	4	3	2		0.190848	4	7	7	3	5
SEC13	ENST00000350697	-	0.0388796		-	0	0	0	0	0		0.0388796	4	3	5	4	3		0.243288	4	8	9	4	7
TRPA1	ENST00000262209	-	0.0388996		0.228808	2	3	3	1	2		0.0852992	8	13	9	4	6		0.0388996	21	37	16	8	11
GIPC2	ENST00000370759	-	0.0389296		0.151868	2	2	3	2	2		0.098569	3	3	5	3	3		0.0389296	4	3	6	4	3
KRTCAP3	ENST00000543753	-	0.0389396		0.622834	0	1	1	0	1		0.099129	3	3	6	3	3		0.0389396	4	3	7	4	3
EXOC6	ENST00000260762	-	0.0389696		0.500005	0	0	0	0	0		0.0389696	4	3	5	3	2		0.467625	14	45	20	9	16
RBP3	ENST00000224600	-	0.0389796		-	0	0	0	0	0		0.0389796	4	3	7	4	3		0.0663993	4	4	8	4	4
C15orf38-AP3S2	ENST00000398333	-	0.0390996		-	0	0	0	0	0		0.151219	2	2	3	1	2		0.0390996	4	3	6	3	3
UBXN4	ENST00000272638	-	0.0391096		0.123119	1	0	1	1	0		0.0835992	2	1	3	2	1		0.0391096	4	3	6	4	2
PDS5A	ENST00000303538	-	0.0391196		-	0	0	0	0	0		0.227928	2	3	5	2	3		0.0391196	4	3	7	4	3
TIGD6	ENST00000296736	-	0.0391196		0.0827692	2	1	1	1	1		0.0391196	4	3	5	3	3		0.306437	12	30	16	6	14
CD28	ENST00000324106	-	0.0391296		-	0	0	0	0	0		-	0	0	0	0	0		0.0391296	4	3	2	1	2
OR52N5	ENST00000317093	-	0.0391396		0.362456	1	2	3	1	2		0.0391396	4	3	7	4	3		0.0672393	4	4	8	4	4
ITGB1	ENST00000396033	-	0.0391496		0.500005	0	0	0	0	0		0.123609	1	0	1	1	0		0.0391496	4	3	6	3	3
CENPF	ENST00000366955	-	0.0391696		0.0391696	4	3	6	3	3		0.431436	11	32	25	8	21		0.840532	29	108	57	21	48
TTLL8	ENST00000433387	-	0.0391996		-	0	0	0	0	0		0.0391996	4	3	5	2	3		0.299577	7	17	9	3	7
OR1L1	ENST00000309623	-	0.0392196		0.623574	0	1	1	0	1		0.0392196	4	3	6	3	3		0.0776092	14	23	14	8	9
CLDN4	ENST00000435050	-	0.0392496		0.623674	0	1	1	0	1		0.229618	2	3	3	2	2		0.0392496	4	3	5	4	2
FGF4	ENST00000168712	-	0.0393496		-	0	0	0	0	0		-	0	0	0	0	0		0.0393496	4	3	1	1	1
GGCX	ENST00000233838	-	0.0393696		0.245138	1	1	1	1	1		0.0393696	4	3	6	4	3		0.299707	4	9	9	4	6
C17orf49	ENST00000546495	-	0.0393896		-	0	0	0	0	0		0.500005	0	0	0	0	0		0.0393896	4	3	1	1	1
PPP1R35	ENST00000292330	-	0.0393896		0.123189	1	0	1	1	0		0.0393896	4	3	2	2	1		0.101869	4	5	3	2	2
DDX20	ENST00000369702	-	0.0394496		0.123489	1	0	1	1	0		0.0394496	4	3	4	3	2		0.350536	17	47	13	7	10
CCDC158	ENST00000388914	-	0.0394596		0.0394596	4	3	5	4	2		0.0512595	18	34	19	12	12		0.0885091	24	55	35	18	23
CDCA7	ENST00000306721	-	0.0394796		-	0	0	0	0	0		-	0	0	0	0	0		0.0394796	4	3	6	3	3
GLP2R	ENST00000262441	-	0.0394796		0.500005	0	0	0	0	0		0.0394796	4	3	2	1	2		0.147488	7	13	8	3	7
HCK	ENST00000375852	-	0.0395096		0.623374	0	1	1	0	1		0.0395096	4	3	4	2	3		0.654674	8	29	12	4	10
TTC16	ENST00000373289	-	0.0395196		-	0	0	0	0	0		0.0395196	19	35	3	2	3		0.109379	20	44	10	3	9
PML	ENST00000268058	-	0.0395796		-	0	0	0	0	0		0.0395796	4	3	3	3	1		0.144039	4	6	6	3	4
BARHL2	ENST00000370445	-	0.0395996		-	0	0	0	0	0		0.245707	1	1	1	1	1		0.0395996	4	3	2	2	2
DARC	ENST00000368121	-	0.0396496		-	0	0	0	0	0		0.124249	1	0	1	1	0		0.0396496	4	3	6	4	3
PGBD5	ENST00000525115	-	0.0396696		-	0	0	0	0	0		0.362936	1	2	3	1	2		0.0396696	4	3	7	4	3
STARD3	ENST00000336308	-	0.0397396		-	0	0	0	0	0		0.0397396	4	3	2	1	2		0.101599	5	7	7	2	6
FBP1	ENST00000415431	-	0.0397696		0.245468	1	1	2	1	1		0.0397696	4	3	3	2	2		0.0702193	5	6	6	3	4
DHCR7	ENST00000355527	-	0.0397896		-	0	0	0	0	0		0.0397896	4	3	4	3	2		0.0701493	5	6	7	4	5
MYH3	ENST00000583535	-	0.0397896		0.122349	1	0	1	1	0		0.0397896	12	19	19	10	12		0.129079	24	56	34	17	23
ZBED6CL	ENST00000343855	-	0.0398296		0.0398296	12	19	3	2	3		0.209938	12	21	6	3	6		0.286937	13	26	11	4	11
AKR1C3	ENST00000380554	-	0.0398396		0.0398396	4	3	2	2	2		0.144799	4	6	5	2	5		0.180778	9	19	9	4	8
VWA7	ENST00000375688	-	0.0398596		0.623314	0	1	1	0	1		0.0398596	4	3	6	4	2		0.0613294	9	14	14	7	10
MPEG1	ENST00000361050	-	0.0398696		0.716143	0	2	2	0	2		0.0919391	17	35	12	7	8		0.0398696	24	51	24	14	17
POLR3H	ENST00000355209	-	0.0398696		0.123359	1	0	1	1	0		0.0832792	2	1	3	2	1		0.0398696	4	3	5	3	3
TTC32	ENST00000333610	-	0.0398796		-	0	0	0	0	0		0.099779	3	3	3	3	2		0.0398796	4	3	4	4	2
METTL15	ENST00000407364	-	0.0399696		-	0	0	0	0	0		0.0399696	4	3	2	2	1		0.0399696	4	3	2	2	1
ADCY6	ENST00000307885	-	0.0400096		-	0	0	0	0	0		0.0400096	16	28	12	5	10		0.186038	18	43	26	7	23
CR2	ENST00000367057	-	0.0400196		0.0400196	4	3	1	1	1		0.0770292	11	18	13	4	13		0.358466	18	48	22	7	20
SNTB1	ENST00000395601	-	0.0400296		-	0	0	0	0	0		0.715743	0	2	2	0	2		0.0400296	4	3	6	3	3
PRICKLE2	ENST00000295902	-	0.0400396		-	0	0	0	0	0		0.122999	1	0	1	1	0		0.0400396	4	3	6	4	2
PPP2R1A	ENST00000322088	-	0.0400696		-	0	0	0	0	0		-	0	0	0	0	0		0.0400696	4	3	1	1	1
IRF2	ENST00000393593	-	0.0401196		-	0	0	0	0	0		0.123969	1	0	1	1	0		0.0401196	4	3	3	2	2
PCSK2	ENST00000262545	-	0.0402196		-	0	0	0	0	0		0.624364	0	1	1	0	1		0.0402196	4	3	7	4	3
POR	ENST00000461988	-	0.0402196		-	0	0	0	0	0		0.0402196	4	3	6	4	3		0.117789	7	12	11	6	8
MORC1	ENST00000232603	-	0.0403396		0.500005	0	0	0	0	0		0.0403396	12	19	3	3	2		0.0471495	19	36	14	6	11
DLG1	ENST00000346964	-	0.0404096		0.123599	1	0	1	1	0		0.0404096	9	14	13	9	8		0.183968	10	24	24	10	18
AMHR2	ENST00000257863	-	0.0404396		0.622624	0	1	1	0	1		0.362656	1	2	3	1	2		0.0404396	4	3	7	4	3
FMN1	ENST00000334528	-	0.0404996		0.622844	0	1	1	0	1		0.151299	3	4	4	3	3		0.0404996	16	28	26	13	19
ERMARD	ENST00000366773	-	0.0405996		0.099449	3	3	2	1	2		0.0702393	6	8	9	4	7		0.0405996	12	19	17	8	13
MYO15A	ENST00000205890	-	0.0406096		0.229798	2	3	4	2	3		0.0406096	12	19	10	7	6		0.479685	52	155	71	31	57
LRRIQ1	ENST00000393217	-	0.0406596		0.309297	2	4	6	2	4		0.0521595	12	20	17	6	12		0.0406596	44	101	48	23	33
FRMD5	ENST00000417257	-	0.0407196		-	0	0	0	0	0		0.0407196	4	3	6	4	3		0.359436	10	27	12	6	8
TGFBI	ENST00000442011	-	0.0409396		-	0	0	0	0	0		0.230058	2	3	5	2	3		0.0409396	12	19	17	10	11
C2CD3	ENST00000313663	-	0.0409896		0.0409896	4	4	7	3	4		0.896271	10	58	27	9	24		0.637034	45	144	52	18	45
MME	ENST00000460393	-	0.0409996		0.638364	1	5	2	1	2		0.0409996	12	19	14	8	11		0.0724393	16	31	20	9	17
KDELR3	ENST00000409006	-	0.0410796		-	0	0	0	0	0		0.0410796	12	19	5	4	3		0.0410796	12	19	5	4	3
GAS2L3	ENST00000539410	-	0.0411996		-	0	0	0	0	0		0.261587	4	7	6	4	6		0.0411996	21	38	13	7	12
TSHZ2	ENST00000371497	-	0.0412196		-	0	0	0	0	0		0.0412196	17	29	22	9	16		0.0802492	25	52	42	16	32
ATF6B	ENST00000375203	-	0.0413696		-	0	0	0	0	0		0.0413696	18	33	10	5	8		0.169698	26	63	22	8	20
CREB3L3	ENST00000078445	-	0.0417296		0.122429	1	0	1	1	0		0.0417296	9	11	7	4	4		0.0668493	10	15	10	5	7
FAM208B	ENST00000328090	-	0.0421596		0.624174	0	1	1	0	1		0.147969	19	45	19	9	15		0.0421596	55	128	60	33	44
MUC5B	ENST00000529681	-	0.0422896		0.500005	0	0	0	0	0		0.500005	0	0	0	0	0		0.0422896	36	90	36	21	27
CCR5	ENST00000343801	-	0.0423996		0.201558	6	12	2	2	2		0.0423996	15	26	8	6	7		0.0460295	18	32	13	7	12
TMEM116	ENST00000552374	-	0.0424696		0.123639	1	0	1	1	0		0.231778	2	3	4	2	3		0.0424696	4	4	6	4	4
ARHGAP25	ENST00000409202	-	0.0425796		-	0	0	0	0	0		0.714903	0	2	2	0	2		0.0425796	18	33	10	5	8
OR4Q3	ENST00000331723	-	0.0426796		-	0	0	0	0	0		0.0449396	10	15	2	1	2		0.0426796	11	17	5	2	4
DLK1	ENST00000341267	-	0.0427696		-	0	0	0	0	0		0.272007	3	6	2	2	1		0.0427696	6	8	6	5	3
HID1	ENST00000425042	-	0.0428696		-	0	0	0	0	0		0.391636	2	5	7	2	5		0.0428696	12	21	14	8	9
PIBF1	ENST00000326291	-	0.0429296		0.152868	2	2	4	2	2		0.0693593	15	27	12	7	7		0.0429296	24	45	20	10	13
LRRC39	ENST00000370138	-	0.0429696		0.624274	0	1	1	0	1		0.192178	4	7	5	3	3		0.0429696	7	10	12	7	6
CHRNA4	ENST00000370263	-	0.0431096		-	0	0	0	0	0		0.0616194	6	6	7	3	5		0.0431096	7	7	9	4	6
SH3D19	ENST00000304527	-	0.0431996		-	0	0	0	0	0		0.211238	3	5	6	3	4		0.0431996	11	17	15	7	10
PARP14	ENST00000474629	-	0.0433696		0.716573	0	2	2	0	2		0.0433696	5	6	11	6	6		0.791642	13	54	37	13	30
SNAPC1	ENST00000216294	-	0.0434796		0.165398	8	16	3	3	2		0.177128	11	24	7	4	6		0.0434796	18	33	13	8	9
EVC2	ENST00000344408	-	0.0434896		0.244958	1	1	2	1	1		0.0434896	23	45	15	8	12		0.179618	24	58	25	9	21
BBS7	ENST00000264499	-	0.0434996		0.198728	2	1	4	2	2		0.0434996	7	7	9	5	5		0.161248	7	12	13	5	9
RNF216	ENST00000389902	-	0.0435496		0.247748	1	1	2	1	1		0.0486595	6	7	11	6	6		0.0435496	11	17	20	10	12
PKHD1L1	ENST00000378402	-	0.0436796		0.0436796	5	6	12	6	6		0.524015	34	106	70	28	55		0.98109	72	274	129	55	102
NAA16	ENST00000379406	-	0.0437096		0.0615794	2	1	4	3	1		0.0437096	10	15	14	7	9		0.0784792	13	25	23	9	17
ST8SIA1	ENST00000396037	-	0.0437796		-	0	0	0	0	0		-	0	0	0	0	0		0.0437796	7	10	3	3	2
CIT	ENST00000392521	-	0.0440796		0.122689	1	0	1	1	0		0.195388	4	7	8	3	6		0.0440796	28	60	36	14	29
GBP1	ENST00000370473	-	0.0440796		0.123619	1	0	1	1	0		0.309937	2	4	5	2	4		0.0440796	6	8	12	6	7
IGF2R	ENST00000356956	-	0.0442796		-	0	0	0	0	0		0.102499	6	11	16	6	11		0.0442796	41	93	47	21	35
DBH	ENST00000393056	-	0.0444296		0.623244	0	1	1	0	1		0.408126	3	8	7	2	7		0.0444296	11	17	16	8	13
SLC12A4	ENST00000422611	-	0.0444496		-	0	0	0	0	0		0.0673893	4	4	7	4	4		0.0444496	6	8	12	7	7
PKD1L2	ENST00000527937	-	0.0446095		-	0	0	0	0	0		0.272187	3	6	4	2	3		0.0446095	10	15	8	4	6
MFSD1	ENST00000415822	-	0.0446295		0.150958	2	2	2	2	1		0.0659393	4	4	6	4	3		0.0446295	10	15	11	7	7
CACNA2D4	ENST00000382722	-	0.0447195		0.0576494	3	2	2	1	2		0.316057	5	12	10	3	8		0.0447195	14	23	23	10	16
ARHGAP20	ENST00000260283	-	0.0448195		-	0	0	0	0	0		0.466665	1	3	4	1	3		0.0448195	12	23	24	11	16
CXCR2	ENST00000318507	-	0.0448195		-	0	0	0	0	0		0.180478	7	14	4	2	3		0.0448195	10	15	8	5	4
KIAA0930	ENST00000251993	-	0.0448195		0.267677	5	11	1	1	1		0.0480295	8	11	3	3	1		0.0448195	10	15	8	5	4
PPL	ENST00000345988	-	0.0448395		0.623144	0	1	1	0	1		0.211718	15	36	24	7	22		0.0448395	33	80	56	20	51
SELP	ENST00000263686	-	0.0449796		0.466565	1	3	4	1	3		0.258167	7	16	20	6	16		0.0449796	12	23	26	10	19
KIF5C	ENST00000435030	-	0.0450496		0.500005	0	0	0	0	0		0.208708	3	5	3	2	2		0.0450496	5	5	5	4	2
SAMD4A	ENST00000392067	-	0.0452596		-	0	0	0	0	0		0.0452596	10	15	5	3	4		0.0554195	11	18	8	4	7
TUFT1	ENST00000368849	-	0.0452895		0.123969	1	0	1	1	0		0.0452895	5	5	7	4	4		0.0452895	5	5	7	4	4
CYP4F12	ENST00000550308	-	0.0452996		0.247718	1	1	2	1	1		0.0452996	5	5	7	5	4		0.816532	5	24	19	5	16
HAMP	ENST00000598398	-	0.0452996		-	0	0	0	0	0		0.622814	0	1	1	0	1		0.0452996	10	15	3	2	3
MYO1G	ENST00000258787	-	0.0453395		-	0	0	0	0	0		0.0453395	5	5	10	5	5		0.099929	5	7	12	5	7
KIAA0020	ENST00000397885	-	0.0453696		0.0453696	5	5	3	3	2		0.469955	6	18	14	4	12		0.434426	14	41	33	8	30
LRRC4	ENST00000249363	-	0.0454095		-	0	0	0	0	0		-	0	0	0	0	0		0.0454095	5	5	6	4	3
CNR2	ENST00000536471	-	0.0454596		0.246897	1	1	2	1	1		0.0454596	5	5	7	4	5		0.286537	10	25	11	5	9
PLTP	ENST00000477313	-	0.0454796		-	0	0	0	0	0		0.0454796	5	5	6	4	4		0.307707	8	20	10	6	7
GPD2	ENST00000310454	-	0.0454895		0.146859	4	6	2	2	1		0.0455695	24	48	12	5	10		0.0454895	28	58	19	9	16
SPAG8	ENST00000340291	-	0.0455595		0.623594	0	1	1	0	1		0.0915991	15	30	8	3	7		0.0455595	17	36	13	5	12
GFPT2	ENST00000253778	-	0.0455695		0.122849	1	0	1	1	0		0.0455695	5	5	7	5	4		0.199178	6	12	13	6	9
DNAJC2	ENST00000379263	-	0.0456195		0.122319	1	0	1	1	0		0.0558994	3	2	5	3	2		0.0456195	5	5	9	5	5
TCTN3	ENST00000371217	-	0.0456295		0.624104	0	1	1	0	1		0.392186	2	5	5	2	4		0.0456295	14	24	13	6	10
POLE	ENST00000320574	yes	0.0456395		0.622354	0	1	1	0	1		0.422586	6	17	16	5	13		0.0456395	28	58	38	17	29
LPIN1	ENST00000449576	-	0.0456595		-	0	0	0	0	0		0.0456595	5	5	10	5	5		0.0863391	8	13	17	7	11
TINAG	ENST00000259782	-	0.0456795		0.247438	1	1	2	1	1		0.0456795	5	5	7	5	4		0.153139	16	36	16	8	11
ZNF341	ENST00000342427	-	0.0456795		-	0	0	0	0	0		0.0456795	5	5	2	2	1		0.307917	8	20	8	5	6
VPS33A	ENST00000267199	-	0.0457195		-	0	0	0	0	0		0.100049	3	3	3	1	2		0.0457195	5	5	6	3	4
UTP6	ENST00000261708	-	0.0457795		0.500005	0	0	0	0	0		0.0457795	5	5	3	2	2		0.353886	9	24	11	4	9
SERTAD4	ENST00000367012	-	0.0457895		0.500005	0	0	0	0	0		0.0457895	5	5	4	2	3		0.0515495	18	34	9	6	6
CTNNAL1	ENST00000325551	-	0.0457995		-	0	0	0	0	0		0.0457995	5	5	6	5	2		0.428936	7	20	18	7	14
RC3H2	ENST00000373670	-	0.0457995		-	0	0	0	0	0		0.0457995	5	5	6	4	3		0.564114	5	17	13	4	10
SALL1	ENST00000251020	-	0.0458195		0.500005	0	0	0	0	0		0.231678	2	3	4	2	3		0.0458195	17	31	27	14	18
NOXO1	ENST00000397280	-	0.0458595		0.622544	0	1	1	0	1		0.622544	0	1	1	0	1		0.0458595	10	15	2	1	2
NBEAL1	ENST00000449802	-	0.0459895		0.0846691	2	1	3	2	1		0.0459895	14	26	27	10	18		0.0528595	63	157	63	29	48
PI4K2B	ENST00000264864	-	0.0459895		0.500005	0	0	0	0	0		0.100269	3	3	2	1	2		0.0459895	5	5	6	3	4
SUN3	ENST00000297325	-	0.0459995		0.622574	0	1	1	0	1		0.362316	1	2	3	1	2		0.0459995	5	5	5	3	3
MUC12	ENST00000536621	-	0.0460295		0.0460295	5	5	5	3	4		0.0460295	5	5	5	3	4		0.162018	48	143	52	21	44
GUCA1C	ENST00000261047	-	0.0460595		0.500005	0	0	0	0	0		0.500005	0	0	0	0	0		0.0460595	5	5	2	2	2
STEAP3	ENST00000393110	-	0.0460795		-	0	0	0	0	0		0.0460795	5	5	6	4	3		0.258117	7	16	9	5	6
MCL1	ENST00000369026	-	0.0461095		-	0	0	0	0	0		0.716263	0	2	2	0	2		0.0461095	5	5	4	2	4
LRRC69	ENST00000448384	-	0.0461495		-	0	0	0	0	0		0.227998	2	3	1	1	1		0.0461495	5	5	5	4	3
ATAD5	ENST00000321990	-	0.0462595		0.122639	1	0	1	1	0		0.248537	12	37	12	4	10		0.0462595	24	57	27	15	20
TGDS	ENST00000261296	-	0.0462895		0.248658	1	1	2	1	1		0.0462895	5	5	6	4	3		0.100339	5	7	8	4	5
OR10V1	ENST00000307552	-	0.0462995		0.500005	0	0	0	0	0		0.0462995	5	5	6	4	4		0.496055	14	43	11	6	9
PTK7	ENST00000481273	-	0.0463095		0.123029	1	0	1	1	0		0.135229	5	8	5	3	3		0.0463095	9	13	12	6	8
AREL1	ENST00000356357	-	0.0463395		0.245218	1	1	2	1	1		0.194768	10	22	9	6	5		0.0463395	17	31	15	8	11
RCAN2	ENST00000371374	-	0.0463395		-	0	0	0	0	0		0.623524	0	1	1	0	1		0.0463395	5	5	2	1	2
PCDH15	ENST00000361849	-	0.0463595		0.154008	2	2	4	2	2		0.0463595	20	37	29	11	22		0.0511595	37	82	56	21	45
PYGB	ENST00000216962	-	0.0463895		0.122639	1	0	1	1	0		0.0463895	5	5	10	5	5		0.284737	6	14	15	6	10
MRPS15	ENST00000373116	-	0.0465095		0.361726	1	2	1	1	1		0.464995	1	3	2	1	2		0.0465095	17	31	9	5	7
TEK	ENST00000380036	-	0.0465195		0.500005	0	0	0	0	0		0.099889	3	3	6	3	3		0.0465195	9	13	14	6	9
DCLRE1C	ENST00000378278	-	0.0465295		-	0	0	0	0	0		0.0465295	5	5	4	3	2		0.0492995	6	7	7	4	4
MYEOV2	ENST00000307266	-	0.0465295		-	0	0	0	0	0		-	0	0	0	0	0		0.0465295	14	24	8	5	5
ADPGK	ENST00000311669	-	0.0466095		0.124739	1	0	1	1	0		0.100969	3	3	5	3	3		0.0466095	5	5	9	5	5
NGDN	ENST00000408901	-	0.0466695		0.245257	1	1	1	1	1		0.151398	2	2	3	2	2		0.0466695	9	13	6	4	5
RAB42	ENST00000373826	-	0.0466695		-	0	0	0	0	0		-	0	0	0	0	0		0.0466695	5	5	1	1	1
ZNF618	ENST00000288466	-	0.0467395		0.500005	0	0	0	0	0		0.500005	0	0	0	0	0		0.0467395	5	5	5	3	3
HAGH	ENST00000397356	-	0.0467495		-	0	0	0	0	0		0.0467495	5	5	6	4	4		0.201478	13	29	9	6	7
ECHDC2	ENST00000371522	-	0.0467695		0.181708	7	14	3	2	2		0.0467695	19	38	10	5	8		0.0550394	19	39	11	5	9
MYH1	ENST00000226207	-	0.0468495		0.0468495	5	5	4	2	3		0.141549	21	51	29	12	23		0.099799	29	76	42	17	33
C16orf46	ENST00000299578	-	0.0468895		0.623944	0	1	1	0	1		0.0832492	10	16	7	2	7		0.0468895	15	25	13	7	10
DSC1	ENST00000257198	-	0.0470995		0.622934	0	1	1	0	1		0.0470995	9	13	10	7	6		0.107159	11	21	17	9	12
PTPN14	ENST00000366956	-	0.0471095		-	0	0	0	0	0		0.0471095	9	13	8	6	5		0.610454	20	64	25	11	21
LSS	ENST00000397728	-	0.0471295		-	0	0	0	0	0		0.0471295	9	13	6	3	6		0.0951791	10	18	10	4	9
PPP1R3A	ENST00000284601	-	0.0472495		0.0472495	8	11	5	3	3		0.655503	16	55	12	6	9		0.665083	31	93	29	13	22
EDN3	ENST00000337938	-	0.0473495		0.0695093	5	6	1	1	1		0.099019	5	7	2	1	2		0.0473495	6	7	3	2	2
MRGPRX4	ENST00000314254	-	0.0473795		0.122609	1	0	1	1	0		0.308497	2	4	5	2	3		0.0473795	6	7	10	6	5
APBA2	ENST00000558402	-	0.0473895		-	0	0	0	0	0		0.467215	1	3	4	1	3		0.0473895	9	13	10	4	8
CENPE	ENST00000265148	-	0.0474195		0.123049	1	0	1	1	0		0.0474195	9	13	15	8	9		0.0747392	37	83	44	21	33
KRT3	ENST00000417996	-	0.0474195		-	0	0	0	0	0		0.212978	3	5	8	3	5		0.0474195	9	13	17	6	12
CAST	ENST00000395812	-	0.0474295		0.500005	0	0	0	0	0		0.406076	3	8	8	3	5		0.0474295	9	13	17	9	10
FAM227A	ENST00000406767	-	0.0474395		0.500005	0	0	0	0	0		0.0474395	9	13	10	5	8		0.214678	22	61	20	9	17
KIAA1467	ENST00000197268	-	0.0474695		-	0	0	0	0	0		0.102099	4	5	4	3	3		0.0474695	8	11	13	7	10
GPRIN3	ENST00000609438	-	0.0475295		-	0	0	0	0	0		0.0663993	4	4	7	4	4		0.0475295	18	36	26	14	20
RASA3	ENST00000334062	-	0.0475895		-	0	0	0	0	0		0.318837	5	12	11	5	8		0.0475895	9	13	15	9	9
C20orf85	ENST00000371168	-	0.0476495		-	0	0	0	0	0		0.246397	1	1	2	1	1		0.0476495	8	11	4	3	3
SCN3A	ENST00000283254	-	0.0477095		0.500005	0	0	0	0	0		0.0477095	6	7	9	4	7		0.125149	6	10	12	4	10
TPCN1	ENST00000550785	-	0.0477395		0.245298	1	1	2	1	1		0.0477395	6	7	7	4	5		0.192828	15	34	18	11	11
NUP205	ENST00000285968	-	0.0477595		0.716133	0	2	2	0	2		0.308107	8	20	15	6	10		0.0477595	40	93	41	21	27
FOPNL	ENST00000255759	-	0.0477895		-	0	0	0	0	0		0.623414	0	1	1	0	1		0.0477895	6	7	4	2	3
HSPB11	ENST00000194214	-	0.0477895		-	0	0	0	0	0		-	0	0	0	0	0		0.0477895	9	13	3	2	3
RFX7	ENST00000423270	-	0.0477995		0.500005	0	0	0	0	0		0.0477995	6	7	12	6	6		0.369666	13	36	26	9	19
LPA	ENST00000447678	-	0.0478095		-	0	0	0	0	0		0.0478095	23	49	17	8	14		0.0790992	32	79	30	10	27
KCNAB1	ENST00000490337	-	0.0479395		0.500005	0	0	0	0	0		0.715913	0	2	2	0	2		0.0479395	6	7	6	2	5
KLB	ENST00000257408	-	0.0479995		0.124579	1	0	1	1	0		0.219718	5	10	8	3	6		0.0479995	19	36	19	6	16
USP43	ENST00000285199	-	0.0480195		-	0	0	0	0	0		0.0480195	8	11	7	4	4		0.764662	19	70	16	8	13
METTL7B	ENST00000394252	-	0.0480595		-	0	0	0	0	0		0.622894	0	1	1	0	1		0.0480595	16	29	5	4	4
USP10	ENST00000219473	-	0.0481495		-	0	0	0	0	0		0.716193	0	2	2	0	2		0.0481495	7	9	9	6	7
MRPS27	ENST00000261413	-	0.0481695		0.500005	0	0	0	0	0		0.785972	0	3	2	0	2		0.0481695	8	11	7	4	6
ZNF391	ENST00000244576	-	0.0481895		0.716993	0	2	2	0	2		0.839292	0	4	4	0	4		0.0481895	6	7	8	3	7
CCDC34	ENST00000328697	-	0.0481995		-	0	0	0	0	0		0.0570294	3	2	3	2	1		0.0481995	6	7	5	4	2
SLC7A8	ENST00000316902	-	0.0481995		-	0	0	0	0	0		0.0486895	7	9	8	5	5		0.0481995	8	11	11	6	7
IFT122	ENST00000296266	-	0.0482095		0.500005	0	0	0	0	0		0.244248	9	21	8	4	6		0.0482095	23	46	22	12	16
WDR37	ENST00000358220	-	0.0482295		-	0	0	0	0	0		0.100629	3	3	5	2	3		0.0482295	8	11	8	5	5
DUS4L	ENST00000265720	-	0.0482695		0.151529	2	2	1	1	1		0.134259	5	8	8	4	6		0.0482695	7	9	11	6	7
FAM111A	ENST00000528737	-	0.0482695		0.503955	10	31	4	3	2		0.0704093	18	38	12	9	6		0.0482695	25	53	25	16	16
FILIP1L	ENST00000354552	-	0.0482995		0.363126	1	2	2	1	1		0.128769	6	10	9	5	6		0.0482995	23	46	36	15	30
SLC6A3	ENST00000270349	-	0.0483095		-	0	0	0	0	0		0.623164	0	1	1	0	1		0.0483095	6	7	7	4	5
OR2K2	ENST00000302681	-	0.0483195		-	0	0	0	0	0		0.151549	3	4	3	3	2		0.0483195	6	7	6	5	4
TPH1	ENST00000250018	-	0.0483195		0.715683	0	2	1	0	1		0.0483195	8	11	12	6	8		0.223808	13	31	16	8	12
DOCK7	ENST00000340370	-	0.0483495		0.0837092	2	1	2	1	1		0.0483495	6	7	12	5	7		0.0489695	18	31	34	15	22
TLE3	ENST00000558939	-	0.0483795		-	0	0	0	0	0		0.0483795	8	11	5	2	4		0.0483795	8	11	5	2	4
IQCC	ENST00000537469	-	0.0484195		0.0484195	6	7	5	3	4		0.194108	10	22	11	5	9		0.0515195	29	59	22	10	20
SCRN3	ENST00000272732	-	0.0484295		0.500005	0	0	0	0	0		0.191608	4	7	5	4	3		0.0484295	6	7	7	6	3
DDB1	ENST00000301764	-	0.0484595		0.500005	0	0	0	0	0		0.152118	3	4	6	3	4		0.0484595	7	9	9	4	7
C9orf135	ENST00000377197	-	0.0484695		0.716713	0	2	1	0	1		0.0484695	9	13	7	3	6		0.0721393	11	19	11	5	10
ITPKC	ENST00000263370	-	0.0484795		-	0	0	0	0	0		-	0	0	0	0	0		0.0484795	6	7	8	5	5
OR52R1	ENST00000356069	-	0.0484895		0.230428	2	3	1	1	1		0.103599	4	5	5	3	3		0.0484895	6	7	9	5	5
OASL	ENST00000257570	-	0.0485195		-	0	0	0	0	0		0.0485195	6	7	4	4	1		0.116789	7	12	8	5	4
TRMT11	ENST00000334379	-	0.0485195		-	0	0	0	0	0		0.0485195	7	9	8	2	7		0.0901291	7	11	10	2	9
CPB1	ENST00000491148	-	0.0485595		0.122689	1	0	1	1	0		0.0485595	6	7	9	5	6		0.376136	13	39	17	10	13
JPH1	ENST00000342232	-	0.0485895		0.123149	1	0	1	1	0		0.123149	1	0	1	1	0		0.0485895	7	9	9	3	7
ENTPD7	ENST00000370489	-	0.0486295		-	0	0	0	0	0		0.0574494	3	2	3	3	1		0.0486295	6	7	7	5	4
OR14J1	ENST00000377160	-	0.0486295		-	0	0	0	0	0		0.0664393	4	4	2	2	2		0.0486295	6	7	6	4	4
UBN1	ENST00000396658	-	0.0486695		0.500005	0	0	0	0	0		0.151999	2	2	4	2	2		0.0486695	13	22	21	11	14
PCDHGB7	ENST00000398594	-	0.0486795		-	0	0	0	0	0		0.0486795	6	7	9	5	5		0.789252	14	38	20	12	14
MRC2	ENST00000303375	-	0.0487195		-	0	0	0	0	0		0.0487195	6	7	5	4	2		0.316987	9	23	15	7	12
HAVCR2	ENST00000307851	-	0.0487395		0.245828	1	1	1	1	1		0.0837892	2	1	2	2	1		0.0487395	6	7	7	3	6
LIPF	ENST00000394375	-	0.0487795		-	0	0	0	0	0		0.0487795	6	7	2	1	2		0.0487795	6	7	2	1	2
SLC35B2	ENST00000393812	-	0.0488595		-	0	0	0	0	0		0.363686	1	2	3	1	2		0.0488595	8	11	9	5	7
SLC6A17	ENST00000331565	-	0.0488795		-	0	0	0	0	0		-	0	0	0	0	0		0.0488795	6	7	4	3	2
ABHD14A	ENST00000273596	-	0.0488895		-	0	0	0	0	0		0.0488895	6	7	3	3	1		0.102929	9	16	6	4	4
HMGB4	ENST00000522796	-	0.0488995		0.623844	0	1	1	0	1		0.152669	2	2	3	2	2		0.0488995	6	7	6	4	4
SERPINB7	ENST00000398019	-	0.0489195		-	0	0	0	0	0		0.0693393	5	6	5	3	4		0.0489195	7	9	10	5	7
CNTN5	ENST00000524871	-	0.0489295		0.500005	0	0	0	0	0		0.272827	17	44	9	4	7		0.0489295	25	51	17	10	12
DNAJC21	ENST00000382021	-	0.0489495		0.557724	1	4	2	1	1		0.0489495	13	22	8	4	7		0.116219	14	29	11	5	10
KANK2	ENST00000432929	-	0.0491595		-	0	0	0	0	0		0.0491595	21	41	9	5	7		0.0649693	22	44	12	6	9
VIL1	ENST00000248444	-	0.0491695		-	0	0	0	0	0		0.0491695	6	7	6	4	4		0.301597	17	44	17	8	13
NELL1	ENST00000357134	-	0.0492095		-	0	0	0	0	0		0.108599	16	37	12	5	11		0.0492095	33	75	22	12	19
CECR2	ENST00000262608	-	0.0492595		0.500005	0	0	0	0	0		0.157558	14	31	21	9	17		0.0492595	23	46	34	16	26
TRIM68	ENST00000300747	-	0.0492995		0.122079	1	0	1	1	0		0.0492995	7	9	11	7	6		0.207838	11	25	13	8	8
ANKRD24	ENST00000600132	-	0.0493195		-	0	0	0	0	0		0.0493195	7	9	2	1	2		0.182308	7	14	5	1	5
PLK3	ENST00000372201	-	0.0494495		-	0	0	0	0	0		0.135339	5	8	6	2	6		0.0494495	7	9	8	4	7
CLDN1	ENST00000295522	-	0.0494595		-	0	0	0	0	0		-	0	0	0	0	0		0.0494595	7	9	5	3	3
ABCA7	ENST00000263094	-	0.0494895		0.0494895	6	7	6	3	4		0.317457	14	36	24	8	21		0.499995	28	82	36	13	30
ZNF646	ENST00000300850	-	0.0495695		0.0821292	2	1	3	2	1		0.522465	4	13	14	4	10		0.0495695	25	51	40	14	31
SCN4A	ENST00000435607	-	0.0496595		-	0	0	0	0	0		0.0496595	13	22	8	3	6		0.0900791	21	45	17	8	13
OR5AU1	ENST00000304418	-	0.0497195		0.231128	2	3	4	2	3		0.0707093	5	6	9	5	6		0.0497195	7	9	14	7	9
SLCO6A1	ENST00000506729	-	0.0497695		0.123599	1	0	1	1	0		0.0497695	7	9	5	5	3		0.102399	9	16	11	7	9
EIF2AK4	ENST00000263791	-	0.0498295		0.246177	1	1	2	1	1		0.201878	6	12	14	5	9		0.0498295	13	22	25	11	17
TMEM120B	ENST00000449592	-	0.0498495		-	0	0	0	0	0		0.623664	0	1	1	0	1		0.0498495	13	22	4	1	4
PDLIM5	ENST00000514743	-	0.0501695		0.122919	1	0	1	1	0		0.0501695	18	38	9	7	5		0.0542895	19	41	12	8	7
OAF	ENST00000328965	-	0.0502495		-	0	0	0	0	0		0.0896291	7	8	3	2	2		0.0502495	8	8	4	3	2
PSMD1	ENST00000308696	-	0.0503195		-	0	0	0	0	0		0.717133	0	2	2	0	2		0.0503195	7	9	10	4	7
GOLGA5	ENST00000163416	-	0.0503495		0.123119	1	0	1	1	0		0.0503495	17	32	4	3	3		0.140069	17	39	10	3	9
SLC35F5	ENST00000245680	-	0.0505195		0.123599	1	0	1	1	0		0.610314	5	18	3	3	1		0.0505195	19	35	11	8	6
PPM1G	ENST00000344034	-	0.0508295		-	0	0	0	0	0		0.500005	0	0	0	0	0		0.0508295	5	5	6	4	4
FAM178A	ENST00000370269	-	0.0509395		0.500005	0	0	0	0	0		0.176568	5	9	7	5	4		0.0509395	20	41	20	13	12
SLC22A1	ENST00000366963	-	0.0511695		-	0	0	0	0	0		0.268197	11	26	6	2	6		0.0511695	21	40	16	8	14
WDR75	ENST00000314761	-	0.0512995		0.124189	1	0	1	1	0		0.101789	4	5	7	4	3		0.0512995	9	15	19	9	11
CFI	ENST00000394634	-	0.0513795		0.500005	0	0	0	0	0		0.758902	1	7	7	1	6		0.0513795	19	35	16	7	13
ANKRD17	ENST00000358602	-	0.0515095		0.123539	1	0	1	1	0		0.310057	2	4	6	2	4		0.0515095	12	20	16	8	10
MPP3	ENST00000398389	-	0.0515095		0.500005	0	0	0	0	0		0.0515095	13	26	2	2	1		0.0637294	19	42	6	5	4
USP45	ENST00000327681	-	0.0518095		0.0533895	15	27	5	4	4		0.0664693	17	33	13	6	10		0.0518095	22	42	25	10	19
C2orf44	ENST00000295148	-	0.0520295		-	0	0	0	0	0		0.621814	0	1	1	0	1		0.0520295	12	20	12	6	9
CKAP2L	ENST00000302450	-	0.0520495		0.500005	0	0	0	0	0		0.468915	6	18	7	3	6		0.0520495	15	27	16	9	11
CFHR2	ENST00000367415	-	0.0521395		0.0806092	12	22	2	1	2		0.0565394	19	37	3	2	3		0.0521395	20	39	6	3	5
FKBP9	ENST00000242209	-	0.0522695		-	0	0	0	0	0		0.500005	0	0	0	0	0		0.0522695	12	20	1	1	1
DSPP	ENST00000399271	-	0.0524495		0.122689	1	0	1	1	0		0.122689	1	0	1	1	0		0.0524495	15	29	12	6	10
NRDE2	ENST00000354366	-	0.0527995		0.787562	0	3	3	0	3		0.0527995	26	54	12	7	8		0.131559	36	99	34	19	27
C7orf31	ENST00000409280	-	0.0528495		-	0	0	0	0	0		0.152568	2	2	3	2	2		0.0528495	15	27	14	8	10
GPBP1	ENST00000264779	-	0.0531195		0.123119	1	0	1	1	0		0.0835092	2	1	3	2	1		0.0531195	12	20	10	5	7
SDCCAG3	ENST00000357365	-	0.0531495		-	0	0	0	0	0		0.246168	1	1	1	1	1		0.0531495	12	22	8	6	5
NBEAL2	ENST00000450053	-	0.0534595		-	0	0	0	0	0		0.149878	13	28	18	5	16		0.0534595	30	63	39	16	31
RNMTL1	ENST00000304478	-	0.0537495		0.623584	0	1	1	0	1		0.622064	4	15	5	3	3		0.0537495	15	29	10	6	6
RASSF1	ENST00000357043	-	0.0540495		-	0	0	0	0	0		0.0540495	9	12	5	3	5		0.0886691	9	14	7	3	7
ABCG2	ENST00000237612	-	0.0540595		0.246337	1	1	2	1	1		0.145449	4	6	9	4	6		0.0540595	15	29	14	9	9
SLC35F4	ENST00000339762	-	0.0540895		-	0	0	0	0	0		0.0540895	5	5	6	4	5		0.0696393	6	8	9	5	7
ZNF280D	ENST00000267807	-	0.0541195		0.622464	0	1	1	0	1		0.0868191	4	6	6	3	4		0.0541195	19	39	22	8	17
ZNF619	ENST00000447116	-	0.0542595		-	0	0	0	0	0		0.169278	7	12	5	4	5		0.0542595	15	25	8	6	7
IL15RA	ENST00000379977	-	0.0542795		-	0	0	0	0	0		0.0542795	11	18	3	1	3		0.105299	11	21	6	1	6
RAB25	ENST00000361084	-	0.0543195		0.123409	1	0	1	1	0		0.0543195	12	22	7	4	4		0.0663493	12	23	8	4	5
ZNF584	ENST00000306910	-	0.0543295		0.362076	1	2	1	1	1		0.100589	3	3	4	3	2		0.0543295	12	22	11	5	9
CLIC5	ENST00000185206	-	0.0543895		-	0	0	0	0	0		0.0622494	9	14	5	3	5		0.0543895	17	34	10	4	10
LACTB2	ENST00000276590	-	0.0545194		-	0	0	0	0	0		0.123489	1	0	1	1	0		0.0545194	13	21	6	4	3
PTPRC	ENST00000442510	-	0.0547395		0.123759	1	0	1	1	0		0.0946791	6	9	12	5	8		0.0547395	17	32	21	10	16
ST7L	ENST00000358039	-	0.0547795		0.123599	1	0	3	3	0		0.0592094	13	25	12	6	9		0.0547795	14	27	15	7	11
CTTNBP2NL	ENST00000271277	-	0.0549395		0.500005	0	0	0	0	0		0.761982	1	7	4	1	4		0.0549395	17	34	13	7	11
SPG11	ENST00000261866	-	0.0550394		0.622234	0	1	1	0	1		0.165028	10	21	20	7	16		0.0550394	33	70	42	15	33
LDLRAD4	ENST00000361205	-	0.0550894		-	0	0	0	0	0		-	0	0	0	0	0		0.0550894	11	18	1	1	1
VTA1	ENST00000367630	-	0.0551094		-	0	0	0	0	0		0.174858	5	9	3	1	3		0.0551094	11	18	8	2	8
SIDT2	ENST00000324225	-	0.0557394		-	0	0	0	0	0		0.194408	10	22	11	2	11		0.0557394	21	44	25	8	21
CSGALNACT2	ENST00000374466	-	0.0557994		0.123339	1	0	1	1	0		0.0557994	3	2	5	3	2		0.100409	5	7	10	5	6
PROX2	ENST00000556084	-	0.0558494		-	0	0	0	0	0		0.0558494	3	2	4	2	2		0.506715	8	25	7	3	5
SLC12A3	ENST00000438926	-	0.0558694		0.123969	1	0	1	1	0		0.266567	16	41	19	5	17		0.0558694	29	61	32	13	26
FLOT2	ENST00000394908	-	0.0558994		-	0	0	0	0	0		0.360236	1	2	3	1	2		0.0558994	3	2	5	3	2
SOX6	ENST00000396356	-	0.0559294		-	0	0	0	0	0		0.0559294	3	2	5	3	2		0.095679	6	9	12	5	8
TMCO4	ENST00000294543	-	0.0559594		0.0830892	2	1	3	2	1		0.0559594	11	18	11	7	7		0.110509	18	41	13	8	9
NARF	ENST00000309794	-	0.0559694		0.500005	0	0	0	0	0		0.0559694	3	2	5	3	2		0.587814	3	11	10	3	7
KIAA1109	ENST00000264501	-	0.0559994		0.0610494	2	1	4	3	1		0.0559994	14	27	27	13	16		0.365976	19	57	58	19	41
STAT3	ENST00000264657	yes	0.0560194		-	0	0	0	0	0		0.123639	1	0	1	1	0		0.0560194	3	2	4	3	2
HMGCL	ENST00000374490	-	0.0560894		0.123619	1	0	1	1	0		0.360666	1	2	3	1	2		0.0560894	3	2	5	3	2
C6orf163	ENST00000388923	-	0.0560994		0.121389	1	0	1	1	0		0.0560994	3	2	4	3	2		0.243828	4	9	12	5	9
SSNA1	ENST00000322310	-	0.0561194		0.360986	1	2	1	1	1		0.150368	2	2	2	2	1		0.0561194	3	2	3	3	1
LACRT	ENST00000257867	-	0.0561294		-	0	0	0	0	0		-	0	0	0	0	0		0.0561294	3	2	5	3	2
CHD4	ENST00000357008	-	0.0561794		-	0	0	0	0	0		0.0561794	3	2	5	3	2		0.0683293	7	10	13	6	8
GLRA1	ENST00000455880	-	0.0561994		-	0	0	0	0	0		0.0827792	2	1	3	2	1		0.0561994	3	2	5	3	2
APPL1	ENST00000288266	-	0.0562094		0.0562094	3	2	2	1	2		0.531985	3	10	8	1	8		0.470025	8	24	17	4	15
SMCHD1	ENST00000320876	-	0.0562494		0.623614	0	1	1	0	1		0.389706	2	5	7	2	5		0.0562494	11	18	22	9	16
POC1B	ENST00000313546	-	0.0562594		-	0	0	0	0	0		0.0562594	3	2	5	3	2		0.403006	3	8	10	3	7
EPAS1	ENST00000263734	-	0.0562694		-	0	0	0	0	0		0.0562694	3	2	2	2	1		0.234038	11	26	9	5	7
SNX16	ENST00000396330	-	0.0562694		-	0	0	0	0	0		0.542275	2	7	2	1	2		0.0562694	11	18	5	3	4
RRP1	ENST00000497547	-	0.0562894		-	0	0	0	0	0		0.0562894	14	25	5	2	4		0.0653794	17	33	8	4	6
ABL2	ENST00000502732	-	0.0563094		-	0	0	0	0	0		0.0563094	3	2	5	3	2		0.340287	7	18	12	6	7
OTUD4	ENST00000454497	-	0.0563094		-	0	0	0	0	0		0.0563094	3	2	5	3	2		0.266667	15	37	16	8	13
HOGA1	ENST00000370646	-	0.0563494		-	0	0	0	0	0		0.0824092	2	1	3	2	1		0.0563494	3	2	4	3	2
SBNO1	ENST00000420886	-	0.0563994		0.123119	1	0	1	1	0		0.0563994	3	2	5	3	2		0.202278	17	41	22	10	17
PRDX1	ENST00000262746	-	0.0564394		-	0	0	0	0	0		0.0564394	3	2	4	3	2		0.151428	3	4	6	3	4
KRT76	ENST00000332411	-	0.0564694		0.623834	0	1	1	0	1		0.772232	6	26	10	2	10		0.0564694	19	37	19	7	15
MEA1	ENST00000244711	-	0.0564894		-	0	0	0	0	0		0.500005	0	0	0	0	0		0.0564894	3	2	4	3	2
ZP3	ENST00000394857	-	0.0565994		0.123609	1	0	1	1	0		0.0565994	3	2	5	3	2		0.125689	6	10	11	6	5
DICER1	ENST00000526495	yes	0.0566194		0.245448	1	1	2	1	1		0.0566194	3	2	5	3	2		0.355476	9	24	17	7	11
GALNS	ENST00000268695	-	0.0566394		-	0	0	0	0	0		0.246867	1	1	2	1	1		0.0566394	3	2	5	3	2
ATG2A	ENST00000377264	-	0.0566494		-	0	0	0	0	0		0.0566494	3	2	5	3	2		0.187528	15	35	16	10	9
DARS	ENST00000264161	-	0.0566794		0.245778	1	1	2	1	1		0.0566794	3	2	5	3	2		0.219048	7	15	8	4	5
OR9A4	ENST00000548136	-	0.0567494		0.0567494	3	2	2	2	1		0.096269	6	9	4	3	3		0.126829	6	10	5	3	4
TOM1L1	ENST00000575882	-	0.0567594		0.622504	0	1	1	0	1		0.0567594	3	2	5	3	2		0.528795	3	10	9	3	6
MGLL	ENST00000265052	-	0.0567694		-	0	0	0	0	0		0.0567694	3	2	3	1	2		0.171848	13	29	7	5	5
FAM107B	ENST00000181796	-	0.0567794		-	0	0	0	0	0		0.0567794	3	2	5	3	2		0.186038	15	29	10	6	6
TIMM44	ENST00000270538	-	0.0567894		-	0	0	0	0	0		0.0567894	11	18	7	3	5		0.0582394	14	25	12	5	9
HNRNPU	ENST00000283179	-	0.0567994		-	0	0	0	0	0		0.122649	1	0	1	1	0		0.0567994	3	2	5	3	2
SEC61A1	ENST00000243253	-	0.0568194		-	0	0	0	0	0		0.622774	0	1	1	0	1		0.0568194	3	2	5	3	2
PSG2	ENST00000406487	-	0.0568394		0.623064	0	1	1	0	1		0.0568394	3	2	5	3	2		0.175038	5	9	11	5	7
HLA-DOB	ENST00000438763	-	0.0568494		0.0568494	3	2	1	1	1		0.0568494	3	2	1	1	1		0.0568494	3	2	1	1	1
PLEKHA3	ENST00000234453	-	0.0568494		-	0	0	0	0	0		0.122779	1	0	1	1	0		0.0568494	3	2	2	2	1
TMEM52	ENST00000310991	-	0.0568594		-	0	0	0	0	0		0.152549	2	2	3	2	2		0.0568594	3	2	4	3	2
TIPIN	ENST00000261881	-	0.0568894		-	0	0	0	0	0		0.623974	0	1	1	0	1		0.0568894	3	2	2	1	2
NRSN1	ENST00000378491	-	0.0569394		0.0843392	2	1	1	1	1		0.0569394	3	2	2	2	2		0.0569394	3	2	2	2	2
ZNF830	ENST00000361952	-	0.0569594		-	0	0	0	0	0		0.0569594	3	2	4	2	2		0.193418	4	7	9	3	7
RAP1GAP	ENST00000290101	-	0.0569894		-	0	0	0	0	0		0.500005	0	0	0	0	0		0.0569894	3	2	5	3	2
UCKL1	ENST00000354216	-	0.0569894		-	0	0	0	0	0		0.0828492	2	1	3	2	1		0.0569894	3	2	5	3	2
TLCD1	ENST00000292090	-	0.0570094		0.245048	1	1	1	1	1		0.0570094	3	2	3	3	2		0.0689993	5	6	8	5	6
TBRG4	ENST00000258770	-	0.0570194		-	0	0	0	0	0		0.0570194	3	2	5	3	2		0.101239	5	7	11	5	6
ERI2	ENST00000357967	-	0.0570294		0.123879	1	0	1	1	0		0.0570294	3	2	4	3	1		0.200228	15	38	18	10	12
SLC4A1AP	ENST00000326019	-	0.0570294		0.0570294	3	2	4	3	2		0.099079	3	3	5	3	3		0.242198	6	13	15	6	11
PHF12	ENST00000332830	-	0.0570394		-	0	0	0	0	0		0.0570394	3	2	5	3	2		0.701123	18	66	15	7	11
ZBTB16	ENST00000335953	-	0.0570394		-	0	0	0	0	0		0.0570394	3	2	4	3	2		0.134479	5	8	7	4	5
FBXL5	ENST00000341285	-	0.0570594		-	0	0	0	0	0		0.246888	1	1	2	1	1		0.0570594	3	2	5	3	2
RCOR3	ENST00000419091	-	0.0570594		-	0	0	0	0	0		0.0832692	2	1	3	2	1		0.0570594	3	2	5	3	2
EBF1	ENST00000313708	-	0.0570794		0.122649	1	0	1	1	0		0.151969	2	2	4	2	2		0.0570794	3	2	5	3	2
EXOG	ENST00000287675	-	0.0570794		0.500005	0	0	0	0	0		0.0834392	2	1	3	2	1		0.0570794	3	2	5	3	2
PTCHD3	ENST00000438700	-	0.0570894		0.0787892	15	29	3	3	2		0.0570894	19	37	13	7	10		0.542175	27	81	26	11	22
TNNI1	ENST00000361379	-	0.0570994		-	0	0	0	0	0		0.0570994	3	2	2	1	2		0.099679	3	3	3	1	3
C9orf116	ENST00000429260	-	0.0571094		-	0	0	0	0	0		0.0571094	3	2	3	3	2		0.150919	3	4	5	3	4
TCF7L1	ENST00000282111	-	0.0571094		-	0	0	0	0	0		0.0571094	3	2	3	3	2		0.211028	3	5	6	3	5
LRRC57	ENST00000323443	-	0.0571294		0.123189	1	0	1	1	0		0.245558	1	1	2	1	1		0.0571294	3	2	5	3	2
TMEM18	ENST00000281017	-	0.0571294		0.244878	1	1	1	1	1		0.0571294	3	2	4	3	2		0.210338	5	12	8	5	5
RAB23	ENST00000317483	-	0.0571394		0.0571394	3	2	2	2	1		0.0571394	3	2	2	2	1		0.431706	10	28	7	4	6
GLIS1	ENST00000312233	-	0.0571694		-	0	0	0	0	0		0.246877	1	1	1	1	1		0.0571694	3	2	3	3	2
LGALSL	ENST00000238875	-	0.0571694		-	0	0	0	0	0		-	0	0	0	0	0		0.0571694	3	2	4	2	2
P2RX7	ENST00000546057	-	0.0571694		0.500005	0	0	0	0	0		0.0571694	3	2	5	3	2		0.111629	12	21	14	7	10
NLRP14	ENST00000299481	-	0.0571794		0.0571794	3	2	3	2	2		0.123699	11	24	13	6	11		0.198698	22	56	28	12	25
DYDC1	ENST00000372204	-	0.0571894		-	0	0	0	0	0		0.623754	0	1	1	0	1		0.0571894	3	2	5	3	2
CTNNBL1	ENST00000361383	-	0.0571994		-	0	0	0	0	0		0.0571994	3	2	4	3	2		0.316127	5	12	10	5	8
FAM172A	ENST00000395965	-	0.0572194		0.500005	0	0	0	0	0		0.0572194	3	2	4	2	2		0.101599	4	5	8	3	5
NEK6	ENST00000373600	-	0.0572594		-	0	0	0	0	0		0.123069	1	0	1	1	0		0.0572594	3	2	4	3	2
CTC-435M10.3	ENST00000540732	-	0.0573194		0.500005	0	0	0	0	0		0.500005	0	0	0	0	0		0.0573194	3	2	4	2	2
KRT10	ENST00000269576	-	0.0573294		-	0	0	0	0	0		0.0573294	3	2	5	3	2		0.0746093	7	12	7	4	4
SFXN5	ENST00000272433	-	0.0573294		-	0	0	0	0	0		0.0829192	2	1	3	2	1		0.0573294	3	2	5	3	2
ZFYVE9	ENST00000287727	-	0.0573994		0.123779	1	0	1	1	0		0.760792	2	11	10	2	8		0.0573994	24	47	25	10	22
GLMN	ENST00000370360	-	0.0574094		-	0	0	0	0	0		0.0574094	3	2	5	3	2		0.298017	15	37	16	7	11
STK32B	ENST00000282908	-	0.0574094		-	0	0	0	0	0		0.0574094	3	2	5	3	2		0.268447	5	11	10	5	7
WRB	ENST00000333781	-	0.0574294		-	0	0	0	0	0		0.624154	0	1	1	0	1		0.0574294	3	2	3	2	2
CIRBP	ENST00000588030	-	0.0574494		-	0	0	0	0	0		-	0	0	0	0	0		0.0574494	3	2	3	3	1
FYB	ENST00000540520	-	0.0574494		-	0	0	0	0	0		0.0574494	3	2	3	2	2		0.173098	13	29	14	7	12
PNPO	ENST00000225573	-	0.0574494		0.123029	1	0	1	1	0		0.246168	1	1	2	1	1		0.0574494	3	2	5	3	2
ZNF559	ENST00000393883	-	0.0574494		0.623564	0	1	1	0	1		0.0574494	3	2	4	3	2		0.126489	6	10	13	6	9
DPPA5	ENST00000370370	-	0.0574594		-	0	0	0	0	0		0.122909	1	0	1	1	0		0.0574594	3	2	2	2	1
HUS1B	ENST00000380907	-	0.0574594		-	0	0	0	0	0		0.0574594	3	2	2	1	2		0.099849	3	3	3	1	3
C14orf105	ENST00000216445	-	0.0574694		0.122799	1	0	1	1	0		0.0574694	3	2	4	2	2		0.101119	4	5	7	3	4
RALBP1	ENST00000019317	-	0.0574794		-	0	0	0	0	0		0.623004	0	1	1	0	1		0.0574794	3	2	5	3	2
UGT1A4	ENST00000373409	-	0.0574894		0.122569	1	0	1	1	0		0.0574894	3	2	4	3	2		0.603154	6	21	14	5	12
ERGIC3	ENST00000357394	-	0.0575294		0.122939	1	0	1	1	0		0.247018	1	1	2	1	1		0.0575294	3	2	5	3	2
KCNB2	ENST00000523207	-	0.0575294		-	0	0	0	0	0		0.0575294	3	2	5	3	2		0.220498	5	10	13	5	9
KSR1	ENST00000398988	-	0.0575294		-	0	0	0	0	0		0.0575294	3	2	5	3	2		0.152118	3	4	7	3	4
ZCCHC17	ENST00000373714	-	0.0575394		0.123359	1	0	1	1	0		0.361636	1	2	3	1	2		0.0575394	3	2	5	3	2
GPR22	ENST00000304402	-	0.0575594		0.500005	0	0	0	0	0		0.500005	0	0	0	0	0		0.0575594	3	2	3	2	2
GLT6D1	ENST00000371763	-	0.0575894		0.0575894	3	2	1	1	1		0.267237	5	11	3	2	3		0.147548	7	13	6	4	5
BCL6B	ENST00000293805	-	0.0575994		-	0	0	0	0	0		0.124249	1	0	1	1	0		0.0575994	3	2	5	3	2
C1orf105	ENST00000367727	-	0.0575994		0.152059	2	2	1	1	1		0.152059	2	2	1	1	1		0.0575994	3	2	2	2	1
LMBR1L	ENST00000267102	-	0.0575994		0.123529	1	0	1	1	0		0.0575994	3	2	3	2	2		0.621064	8	28	11	4	10
THRA	ENST00000264637	-	0.0575994		0.623684	0	1	1	0	1		0.623684	0	1	1	0	1		0.0575994	3	2	4	3	2
SLC24A5	ENST00000341459	-	0.0576094		0.122889	1	0	1	1	0		0.0576094	3	2	4	3	2		0.243868	4	8	9	4	6
BARD1	ENST00000260947	-	0.0576194		0.247268	1	1	2	1	1		0.0576194	3	2	5	3	2		0.495875	14	43	17	6	13
SNAP23	ENST00000249647	-	0.0576294		-	0	0	0	0	0		-	0	0	0	0	0		0.0576294	3	2	4	2	2
COL4A2	ENST00000360467	-	0.0576494		-	0	0	0	0	0		0.0576494	3	2	5	3	2		0.844252	11	47	16	6	12
SVOP	ENST00000299134	-	0.0576494		-	0	0	0	0	0		0.124149	1	0	1	1	0		0.0576494	3	2	3	3	1
ANTXR2	ENST00000307333	-	0.0576594		-	0	0	0	0	0		0.0576594	3	2	4	3	2		0.211088	3	5	5	3	3
NDUFA8	ENST00000373768	-	0.0576594		0.123719	1	0	1	1	0		0.152719	2	2	3	2	2		0.0576594	3	2	4	3	2
ARMC6	ENST00000535612	-	0.0576794		0.124409	1	0	1	1	0		0.0576794	3	2	3	2	2		0.201258	6	12	10	4	9
CCDC65	ENST00000320516	-	0.0576894		-	0	0	0	0	0		0.0576894	3	2	4	3	2		0.626894	11	37	11	5	8
DOLK	ENST00000372586	-	0.0576994		0.123729	1	0	1	1	0		0.0576994	3	2	4	2	2		0.214828	12	28	12	8	7
SNAP91	ENST00000439399	-	0.0577694		-	0	0	0	0	0		0.152249	2	2	2	1	2		0.0577694	10	16	13	6	10
AIP	ENST00000279146	-	0.0577894		-	0	0	0	0	0		0.0577894	3	2	3	3	1		0.738123	6	24	8	6	5
NFE2L2	ENST00000397062	-	0.0577994		-	0	0	0	0	0		0.0577994	3	2	5	3	2		0.215708	12	28	15	6	11
SENP8	ENST00000544411	-	0.0578094		-	0	0	0	0	0		0.123799	1	0	1	1	0		0.0578094	3	2	2	2	1
C16orf80	ENST00000262498	-	0.0578194		-	0	0	0	0	0		0.362846	1	2	3	1	2		0.0578194	3	2	5	3	2
PGLS	ENST00000252603	-	0.0578194		-	0	0	0	0	0		0.247257	1	1	2	1	1		0.0578194	3	2	4	3	2
ZNF74	ENST00000400451	-	0.0578494		0.500005	0	0	0	0	0		0.500005	0	0	0	0	0		0.0578494	3	2	4	3	1
SCGB1D1	ENST00000306238	-	0.0578694		-	0	0	0	0	0		0.0578694	3	2	1	1	1		0.134799	5	8	4	2	3
WIPI2	ENST00000288828	-	0.0578894		-	0	0	0	0	0		-	0	0	0	0	0		0.0578894	3	2	4	3	2
GLIPR1L1	ENST00000312442	-	0.0578994		0.500005	0	0	0	0	0		0.0578994	3	2	3	3	1		0.0578994	3	2	3	3	1
SYPL1	ENST00000011473	-	0.0579094		0.0831192	2	1	3	2	1		0.0579094	3	2	5	3	2		0.0679493	4	4	6	4	3
PIPOX	ENST00000323372	-	0.0579194		-	0	0	0	0	0		0.0579194	3	2	3	2	2		0.148898	7	13	13	5	11
IFT88	ENST00000319980	-	0.0579294		0.500005	0	0	0	0	0		0.0579294	3	2	4	3	2		0.137009	8	15	14	6	11
SLC48A1	ENST00000442218	-	0.0579594		-	0	0	0	0	0		0.623434	0	1	1	0	1		0.0579594	3	2	4	3	2
TMPRSS5	ENST00000299882	-	0.0580094		-	0	0	0	0	0		0.0580094	3	2	3	2	2		0.153538	3	4	4	2	3
MNS1	ENST00000260453	-	0.0580494		0.715933	0	2	1	0	1		0.705043	1	6	5	1	4		0.0580494	8	15	14	6	10
TMEM177	ENST00000424086	-	0.0581194		0.0581194	12	21	1	1	1		0.227418	14	33	6	2	6		0.195538	16	37	9	4	8
RNF10	ENST00000325954	-	0.0581794		-	0	0	0	0	0		0.877561	0	5	3	0	3		0.0581794	10	16	17	6	11
EME2	ENST00000568449	-	0.0581894		-	0	0	0	0	0		0.123419	1	0	1	1	0		0.0581894	10	16	8	6	5
VIT	ENST00000379242	-	0.0582294		0.786102	0	3	3	0	3		0.0582294	10	16	16	6	11		0.119999	11	26	25	8	19
MBD5	ENST00000407073	-	0.0582494		0.500005	0	0	0	0	0		0.843652	1	9	7	1	7		0.0582494	17	31	29	10	22
GTPBP8	ENST00000383678	-	0.0584394		-	0	0	0	0	0		0.247658	1	1	1	1	1		0.0584394	10	16	4	3	4
TTI2	ENST00000431156	-	0.0584494		0.500005	0	0	0	0	0		0.0584494	10	16	3	3	1		0.0816292	23	53	13	5	10
PDP2	ENST00000311765	-	0.0584894		-	0	0	0	0	0		0.466175	1	3	4	1	3		0.0584894	10	16	11	4	9
PADI3	ENST00000375460	-	0.0585094		0.246257	1	1	2	1	1		0.0585094	10	16	10	4	8		0.127129	26	60	20	11	16
NPSR1	ENST00000359791	-	0.0585694		-	0	0	0	0	0		0.123729	1	0	1	1	0		0.0585694	3	2	3	2	1
DCHS2	ENST00000357232	-	0.0585794		0.356946	4	10	5	2	5		0.162118	15	35	25	10	23		0.0585794	36	79	53	22	44
NCAM1	ENST00000524665	-	0.0586294		0.500005	0	0	0	0	0		0.622044	0	1	1	0	1		0.0586294	23	46	16	6	13
ATM	ENST00000278616	yes	0.0586994		0.637114	1	5	6	1	5		0.0586994	16	30	33	14	23		0.252937	38	105	82	33	62
BYSL	ENST00000230340	-	0.0587894		-	0	0	0	0	0		0.0587894	3	2	5	3	2		0.408436	3	8	10	3	7
EGF	ENST00000265171	-	0.0588594		-	0	0	0	0	0		0.0588594	10	16	5	3	3		0.192428	12	26	16	5	13
GK2	ENST00000358842	-	0.0588894		0.715903	0	2	2	0	2		0.300907	4	9	9	2	8		0.0588894	10	16	15	5	12
CEP70	ENST00000264982	-	0.0591594		0.622464	0	1	1	0	1		0.0659393	8	12	6	3	5		0.0591594	10	16	12	5	9
PPRC1	ENST00000278070	-	0.0592594		-	0	0	0	0	0		0.503555	9	28	11	3	10		0.0592594	32	69	32	17	23
ACSF3	ENST00000317447	-	0.0593094		0.623934	0	1	1	0	1		0.0593094	10	16	11	6	9		0.524525	14	44	15	8	13
EIF2D	ENST00000271764	-	0.0595594		-	0	0	0	0	0		0.248548	1	1	2	1	1		0.0595594	10	16	8	6	5
MSH4	ENST00000263187	-	0.0597694		0.153359	2	2	4	2	2		0.210048	3	5	8	3	5		0.0597694	13	25	18	8	12
E2F2	ENST00000361729	-	0.0599694		-	0	0	0	0	0		0.362106	1	2	2	1	1		0.0599694	10	16	4	3	3
ZNF880	ENST00000422689	-	0.0602094		0.500005	0	0	0	0	0		0.122349	1	0	2	2	0		0.0602094	2	1	5	4	1
CCR7	ENST00000246657	-	0.0602694		-	0	0	0	0	0		0.0602694	2	1	2	2	1		0.0629694	4	5	4	4	2
EPG5	ENST00000282041	-	0.0607694		0.500005	0	0	0	0	0		0.264617	5	11	14	5	10		0.0607694	28	60	41	14	33
DPP9	ENST00000262960	-	0.0608494		0.121909	1	0	1	1	0		0.124019	9	17	3	2	2		0.0608494	14	24	8	4	6
RGS9	ENST00000262406	-	0.0609094		-	0	0	0	0	0		0.173568	6	10	11	5	7		0.0609094	12	15	16	10	11
SST	ENST00000287641	-	0.0609094		-	0	0	0	0	0		0.124419	1	0	1	1	0		0.0609094	2	1	2	2	1
PLK1	ENST00000300093	-	0.0609494		-	0	0	0	0	0		0.361316	1	2	2	1	1		0.0609494	20	42	9	4	7
APBB1IP	ENST00000376236	-	0.0613494		-	0	0	0	0	0		0.0613494	9	14	6	3	4		0.099969	9	16	8	3	6
CTNNA3	ENST00000433211	-	0.0613794		-	0	0	0	0	0		0.0613794	3	3	7	4	3		0.103489	11	23	26	12	16
OR5A2	ENST00000302040	-	0.0614994		-	0	0	0	0	0		0.0823392	2	1	3	2	1		0.0614994	3	3	5	4	3
MRPS12	ENST00000407800	-	0.0616594		-	0	0	0	0	0		-	0	0	0	0	0		0.0616594	9	14	3	3	3
YTHDC1	ENST00000344157	-	0.0617694		-	0	0	0	0	0		-	0	0	0	0	0		0.0617694	6	6	12	6	6
PDE3B	ENST00000282096	-	0.0619294		0.0619294	3	3	4	3	2		0.239588	8	22	10	6	6		0.314067	16	50	21	11	13
HDAC7	ENST00000080059	-	0.0619694		-	0	0	0	0	0		0.638554	1	5	6	1	5		0.0619694	8	8	9	3	8
PIK3R6	ENST00000311434	-	0.0619694		0.623514	0	1	1	0	1		0.0619694	3	3	6	4	2		0.165948	3	6	9	4	5
CFH	ENST00000367429	-	0.0619894		0.123599	1	0	1	1	0		0.0619894	9	17	7	6	2		0.310757	16	47	22	10	14
LSM14B	ENST00000279068	-	0.0620694		-	0	0	0	0	0		0.246507	1	1	2	1	1		0.0620694	9	14	6	3	5
MROH8	ENST00000343811	-	0.0620894		0.0840092	2	1	2	1	1		0.180938	9	19	15	5	11		0.0620894	18	35	27	11	19
NOTCH1	ENST00000277541	-	0.0620994		-	0	0	0	0	0		0.152059	2	2	4	2	2		0.0620994	9	14	16	7	10
SUSD1	ENST00000374270	-	0.0620994		0.150939	2	2	2	1	2		0.127359	6	10	9	4	7		0.0620994	17	30	19	7	17
C10orf71	ENST00000374144	-	0.0621394		0.123589	1	0	1	1	0		0.0621394	9	14	7	6	3		0.297397	16	42	21	9	16
SLC28A1	ENST00000394573	-	0.0621494		0.124259	1	0	1	1	0		0.242038	6	13	11	6	8		0.0621494	13	23	20	10	16
CALCOCO2	ENST00000448105	-	0.0621894		-	0	0	0	0	0		0.623424	0	1	1	0	1		0.0621894	9	14	6	2	5
CNTN6	ENST00000446702	-	0.0622994		0.245457	1	1	2	1	1		0.0622994	9	14	20	9	12		0.432226	12	35	32	12	22
ADH1A	ENST00000209668	-	0.0623394		-	0	0	0	0	0		0.0623394	4	5	7	4	5		0.139959	5	10	13	5	10
GUCY2D	ENST00000254854	-	0.0623994		0.500005	0	0	0	0	0		0.469535	2	6	8	2	6		0.0623994	9	14	17	9	11
AQP1	ENST00000311813	-	0.0625394		-	0	0	0	0	0		0.0911991	7	11	4	2	3		0.0625394	9	14	7	4	5
BRCA2	ENST00000544455	yes	0.0626094		0.0626094	4	5	9	4	5		0.435186	23	69	40	13	31		0.178178	60	161	80	34	61
FAM217B	ENST00000358293	-	0.0626294		-	0	0	0	0	0		0.624054	0	1	1	0	1		0.0626294	4	5	6	4	3
SEMA6D	ENST00000316364	-	0.0626594		-	0	0	0	0	0		0.0626594	9	14	10	5	6		0.282807	9	22	18	5	14
RPAP3	ENST00000005386	-	0.0627194		0.0834192	2	1	2	1	1		0.390356	2	5	6	1	5		0.0627194	15	30	15	7	11
KIF15	ENST00000326047	-	0.0627794		0.0627794	3	3	5	4	2		0.522445	14	47	18	8	13		0.359396	27	73	35	13	28
NAALADL2	ENST00000454872	-	0.0631994		0.151488	2	2	1	1	1		0.469465	4	12	10	3	8		0.0631994	21	40	26	12	18
WDR41	ENST00000296679	-	0.0632894		0.248188	1	1	2	1	1		0.298877	15	37	8	3	7		0.0632894	23	45	11	6	9
ZNF610	ENST00000403906	-	0.0633994		-	0	0	0	0	0		0.283707	6	14	3	1	3		0.0633994	15	28	8	3	7
AADACL4	ENST00000376221	-	0.0634794		0.245257	1	1	2	1	1		0.138559	17	38	7	3	6		0.0634794	19	40	11	5	8
ERCC5	ENST00000355739	yes	0.0635794		-	0	0	0	0	0		0.0938191	10	18	13	5	12		0.0635794	18	36	25	11	21
MYO3A	ENST00000265944	-	0.0636894		0.101009	3	3	5	3	3		0.0710993	11	19	22	11	13		0.0636894	39	87	44	20	33
USP34	ENST00000398571	-	0.0638594		0.123599	1	0	1	1	0		0.0638594	9	14	19	9	10		0.626214	20	73	49	17	35
GJA8	ENST00000240986	-	0.0640194		-	0	0	0	0	0		0.418506	5	14	5	2	4		0.0640194	15	28	9	6	6
WDR81	ENST00000409644	-	0.0641194		-	0	0	0	0	0		0.151818	11	23	8	3	7		0.0641194	15	28	14	6	11
NUP62	ENST00000596217	-	0.0641494		-	0	0	0	0	0		0.0641494	8	12	2	1	2		0.106219	11	21	7	4	6
LIPE	ENST00000244289	-	0.0642894		0.623334	0	1	1	0	1		0.286637	3	5	7	3	6		0.0642894	20	40	23	10	21
TATDN2	ENST00000287652	-	0.0643094		-	0	0	0	0	0		0.107609	13	26	9	3	7		0.0643094	17	35	16	7	11
WDFY3	ENST00000295888	-	0.0643294		0.500005	0	0	0	0	0		0.201098	6	12	14	4	11		0.0643294	22	44	40	16	29
CST9	ENST00000376971	-	0.0646194		-	0	0	0	0	0		0.624274	0	1	1	0	1		0.0646194	12	21	3	2	2
C17orf74	ENST00000333870	-	0.0646393		0.621374	0	1	1	0	1		0.0646393	8	12	4	1	4		0.212988	12	28	17	5	16
LRP1B	ENST00000389484	-	0.0646393		0.0828192	2	1	3	2	1		0.117459	33	77	41	15	32		0.0646393	74	189	95	41	74
IRAK2	ENST00000256458	-	0.0646994		0.500005	0	0	0	0	0		0.299397	4	9	6	3	5		0.0646994	18	34	12	5	10
RAET1G	ENST00000367360	-	0.0646994		-	0	0	0	0	0		0.463715	1	3	4	1	3		0.0646994	19	40	10	5	8
GDF9	ENST00000378673	-	0.0648094		0.623724	0	1	1	0	1		0.0648094	12	21	5	4	3		0.0739593	13	24	8	5	6
DUS2	ENST00000565263	-	0.0648394		0.246927	1	1	2	1	1		0.244188	4	8	7	3	5		0.0648394	8	12	11	6	7
TTC1	ENST00000231238	-	0.0650494		-	0	0	0	0	0		0.469035	3	9	3	1	3		0.0650494	12	21	6	3	5
ADAMTS20	ENST00000389420	-	0.0651294		0.336517	3	7	9	3	6		0.0651294	12	25	28	13	18		0.126039	19	46	48	20	35
SERPINB2	ENST00000457692	-	0.0651393		0.123119	1	0	1	1	0		0.117639	7	12	5	4	3		0.0651393	12	21	11	7	7
HKDC1	ENST00000354624	-	0.0651694		0.123109	1	0	1	1	0		0.0651694	8	12	11	7	6		0.555174	14	45	16	8	11
IFI30	ENST00000407280	-	0.0652893		-	0	0	0	0	0		0.622234	0	1	1	0	1		0.0652893	8	12	3	1	3
ATP5J2-PTCD1	ENST00000413834	-	0.0653094		0.623474	0	1	1	0	1		0.0653094	12	21	9	3	7		0.182168	14	32	19	5	16
PTCD1	ENST00000555673	-	0.0653094		0.623474	0	1	1	0	1		0.0653094	12	21	9	3	7		0.182168	14	32	19	5	16
GFOD2	ENST00000268797	-	0.0653593		-	0	0	0	0	0		0.360796	1	2	3	1	2		0.0653593	4	4	8	4	4
FREM1	ENST00000422223	-	0.0654393		0.361666	1	2	3	1	2		0.756192	10	42	32	10	26		0.0654393	38	88	68	30	50
TMEM100	ENST00000575734	-	0.0654693		-	0	0	0	0	0		0.0831292	2	1	2	2	1		0.0654693	4	4	4	4	3
AGO1	ENST00000373204	-	0.0655093		-	0	0	0	0	0		0.624564	0	1	1	0	1		0.0655093	4	4	5	3	3
MS4A2	ENST00000278888	-	0.0655093		0.320657	1	4	3	2	1		0.259287	1	5	5	3	2		0.0655093	5	8	8	5	4
OR7E24	ENST00000456448	-	0.0655593		0.244308	1	1	1	1	1		0.0655593	4	4	4	3	4		0.355376	4	10	8	3	8
DUSP18	ENST00000334679	-	0.0656093		0.0657993	8	12	1	1	1		0.0657993	8	12	1	1	1		0.0656093	12	21	5	3	5
PIGK	ENST00000370812	-	0.0656093		0.362046	1	2	2	1	1		0.310737	2	4	4	2	2		0.0656093	4	4	6	4	2
DDX47	ENST00000358007	-	0.0656793		0.623914	0	1	1	0	1		0.209368	3	5	7	2	5		0.0656793	8	12	15	6	11
RP11-295P9.3	ENST00000601460	-	0.0657193		-	0	0	0	0	0		-	0	0	0	0	0		0.0657193	12	21	2	1	2
CRAT	ENST00000318080	-	0.0657493		-	0	0	0	0	0		0.150659	3	4	3	3	1		0.0657493	8	12	11	7	8
TMF1	ENST00000398559	-	0.0657693		0.500005	0	0	0	0	0		0.0657693	4	4	6	4	4		0.489795	17	55	18	8	14
GALNT13	ENST00000392825	-	0.0658793		0.122319	1	0	1	1	0		0.0658793	4	4	5	2	4		0.0855191	8	13	12	6	8
SLC35E3	ENST00000398004	-	0.0658993		0.500005	0	0	0	0	0		0.227758	2	3	3	1	2		0.0658993	4	4	5	3	3
AC004381.6	ENST00000261377	-	0.0659493		0.123519	1	0	1	1	0		0.466865	1	3	4	1	3		0.0659493	12	21	15	8	11
PCDHGB4	ENST00000519479	-	0.0659693		0.124759	1	0	1	1	0		0.125189	15	32	10	6	6		0.0659693	37	78	21	11	17
HYAL4	ENST00000223026	-	0.0660193		0.099829	3	3	3	2	3		0.0660193	12	21	6	5	4		0.350977	28	78	12	10	9
STK17A	ENST00000319357	-	0.0660293		-	0	0	0	0	0		0.245308	1	1	2	1	1		0.0660293	4	4	7	4	3
FREM2	ENST00000280481	-	0.0660393		-	0	0	0	0	0		0.601834	14	48	23	10	19		0.0660393	48	115	62	28	48
MGST1	ENST00000396209	-	0.0660493		-	0	0	0	0	0		0.245227	1	1	1	1	1		0.0660493	4	4	3	3	2
TOPBP1	ENST00000260810	-	0.0660893		0.123049	1	0	1	1	0		0.0660893	4	4	4	3	2		0.410576	16	48	26	12	19
NRROS	ENST00000328557	-	0.0661093		-	0	0	0	0	0		0.151329	2	2	4	2	2		0.0661093	10	15	11	6	7
TSSK3	ENST00000373534	-	0.0661493		-	0	0	0	0	0		0.097709	3	3	4	2	2		0.0661493	4	4	5	3	3
RAB3IP	ENST00000550536	-	0.0662193		0.244258	1	1	2	1	1		0.227988	2	3	5	2	3		0.0662193	4	4	8	4	4
SOHLH1	ENST00000425225	-	0.0662193		-	0	0	0	0	0		0.0662193	4	4	2	1	2		0.522335	4	13	6	1	6
RNASEK-C17orf49	ENST00000547302	-	0.0662393		-	0	0	0	0	0		0.500005	0	0	0	0	0		0.0662393	4	4	2	1	2
HMOX1	ENST00000216117	-	0.0662893		0.622594	0	1	1	0	1		0.359656	1	2	3	1	2		0.0662893	4	4	5	2	4
ADSL	ENST00000216194	-	0.0663293		-	0	0	0	0	0		0.0663293	4	4	8	4	4		0.192568	4	7	9	4	5
VWA5A	ENST00000456829	-	0.0663293		0.312657	2	4	4	2	3		0.0663293	8	12	11	7	9		0.240408	12	29	22	10	18
ZFP57	ENST00000488757	-	0.0665293		0.246947	1	1	2	1	1		0.361926	1	2	3	1	2		0.0665293	4	4	7	3	4
GGT7	ENST00000336431	-	0.0665493		0.500005	0	0	0	0	0		0.786492	0	3	2	0	2		0.0665493	4	4	7	4	3
OSR2	ENST00000297565	-	0.0665493		-	0	0	0	0	0		0.622184	0	1	1	0	1		0.0665493	4	4	3	2	3
KIAA1328	ENST00000280020	-	0.0665793		0.150559	3	4	2	2	1		0.0665793	4	4	3	3	1		0.0695893	6	8	8	5	5
ZNF365	ENST00000410046	-	0.0665893		-	0	0	0	0	0		0.0665893	4	4	5	2	4		0.0665893	4	4	5	2	4
C5AR1	ENST00000355085	-	0.0666593		-	0	0	0	0	0		0.245548	1	1	2	1	1		0.0666593	4	4	5	3	3
MMS22L	ENST00000275053	-	0.0666593		0.122839	1	0	1	1	0		0.0666593	4	4	8	4	4		0.228838	9	23	23	9	16
SLITRK6	ENST00000400286	-	0.0666693		-	0	0	0	0	0		0.0666693	4	4	6	3	4		0.767512	10	39	17	6	13
ZC2HC1C	ENST00000524913	-	0.0666993		0.9931	0	15	2	0	2		0.277127	11	30	8	5	4		0.0666993	23	49	14	7	9
CCIN	ENST00000335119	-	0.0667193		0.121169	1	0	1	1	0		0.0667193	4	4	7	4	3		0.339747	7	18	12	7	6
C1orf116	ENST00000359470	-	0.0667393		0.500005	0	0	0	0	0		0.0667393	4	4	7	3	4		0.194728	11	39	22	9	19
HCFC2	ENST00000229330	-	0.0667393		0.500005	0	0	0	0	0		0.153598	2	2	1	1	1		0.0667393	4	4	5	3	3
TACR1	ENST00000305249	-	0.0667393		0.123969	1	0	1	1	0		0.0667393	4	4	5	3	3		0.221088	5	10	12	4	9
PFKP	ENST00000381125	-	0.0668293		0.623614	0	1	1	0	1		0.192998	4	7	10	4	7		0.0668293	22	44	20	8	16
ATF7	ENST00000420353	-	0.0668693		0.500005	0	0	0	0	0		0.838862	0	4	3	0	3		0.0668693	4	4	6	3	3
RP11-793H13.10	ENST00000591834	-	0.0668693		0.500005	0	0	0	0	0		0.247207	1	1	2	1	1		0.0668693	4	4	6	3	3
OR1D2	ENST00000331459	-	0.0668793		-	0	0	0	0	0		0.716273	0	2	2	0	2		0.0668793	4	4	7	4	4
SOCS6	ENST00000397942	-	0.0668893		0.500005	0	0	0	0	0		0.0668893	4	4	6	3	4		0.470345	4	12	12	3	10
SLC22A24	ENST00000417740	-	0.0668993		-	0	0	0	0	0		0.0668993	4	4	8	4	4		0.671723	4	16	16	4	12
LNX2	ENST00000316334	-	0.0669093		-	0	0	0	0	0		0.0669093	4	4	5	3	3		0.733303	12	45	12	6	10
EVA1C	ENST00000300255	-	0.0669293		-	0	0	0	0	0		0.466555	1	3	4	1	3		0.0669293	4	4	8	4	4
GPRC5B	ENST00000300571	-	0.0669293		-	0	0	0	0	0		0.151559	3	4	4	2	3		0.0669293	4	4	5	3	3
VPS53	ENST00000437048	-	0.0669293		0.621854	0	1	1	0	1		0.0669293	4	4	8	4	4		0.0852292	8	13	14	7	8
WDR7	ENST00000254442	-	0.0669493		-	0	0	0	0	0		0.0669493	4	4	8	4	4		0.349587	7	21	26	8	18
MLTK	ENST00000375213	-	0.0669593		0.500005	0	0	0	0	0		0.0669593	4	4	6	2	4		0.192288	7	13	15	5	11
SHF	ENST00000290894	-	0.0669893		-	0	0	0	0	0		0.0669893	4	4	2	2	1		0.244668	4	8	5	2	4
RBM15B	ENST00000323686	-	0.0670193		-	0	0	0	0	0		0.122779	1	0	1	1	0		0.0670193	4	4	8	4	4
ZNF24	ENST00000261332	-	0.0670293		0.623704	0	1	1	0	1		0.623704	0	1	1	0	1		0.0670293	4	4	4	1	4
GPC5	ENST00000377067	-	0.0670493		-	0	0	0	0	0		0.0670493	7	10	5	2	4		0.124289	9	17	8	3	7
SLC9A9	ENST00000316549	-	0.0670693		0.500005	0	0	0	0	0		0.0670693	4	4	7	4	3		0.368736	5	13	12	5	7
ZC3H7B	ENST00000352645	-	0.0670793		-	0	0	0	0	0		0.622664	0	1	1	0	1		0.0670793	4	4	6	3	4
PPT2	ENST00000361568	-	0.0670993		-	0	0	0	0	0		0.122379	1	0	1	1	0		0.0670993	4	4	4	3	2
MUC20	ENST00000447234	-	0.0671393		-	0	0	0	0	0		-	0	0	0	0	0		0.0671393	4	4	8	4	4
NUDT5	ENST00000491614	-	0.0671393		-	0	0	0	0	0		0.099529	3	3	4	3	2		0.0671393	4	4	5	4	3
NDST1	ENST00000261797	-	0.0672093		-	0	0	0	0	0		0.786332	0	3	3	0	3		0.0672093	4	4	8	4	4
GMEB2	ENST00000266068	-	0.0672193		-	0	0	0	0	0		0.362576	1	2	1	1	1		0.0672193	4	4	5	3	3
DYRK3	ENST00000367109	-	0.0672393		-	0	0	0	0	0		0.0672393	4	4	6	3	4		0.221558	5	10	13	4	10
SLC2A13	ENST00000280871	-	0.0672693		-	0	0	0	0	0		0.716173	0	2	2	0	2		0.0672693	4	4	6	3	4
SEC23A	ENST00000307712	-	0.0672893		0.123599	1	0	1	1	0		0.0672893	4	4	5	3	3		0.220208	5	10	10	4	7
CHEK2	ENST00000382580	yes	0.0673393		-	0	0	0	0	0		0.0673393	4	4	6	4	3		0.0857591	8	13	13	8	8
FNDC8	ENST00000158009	-	0.0673593		-	0	0	0	0	0		0.0673593	4	4	1	1	1		0.148288	7	13	3	3	3
LMBRD1	ENST00000370577	-	0.0673893		0.0673893	4	4	2	2	1		0.0709193	5	6	5	3	3		0.0862791	8	13	11	6	7
MET	ENST00000318493	yes	0.0673993		0.123119	1	0	1	1	0		0.0673993	7	10	10	5	7		0.267747	27	70	26	11	20
PSME1	ENST00000382708	-	0.0674093		-	0	0	0	0	0		0.123629	1	0	1	1	0		0.0674093	4	4	4	3	2
ALDH3B1	ENST00000539229	-	0.0674193		-	0	0	0	0	0		0.0674193	4	4	3	3	3		0.0906991	7	11	7	4	7
CCNH	ENST00000256897	-	0.0674193		-	0	0	0	0	0		0.469255	2	6	4	2	3		0.0674193	7	10	10	5	6
PHF23	ENST00000320316	-	0.0674493		-	0	0	0	0	0		0.0674493	4	4	2	2	1		0.201378	6	12	7	3	6
KIF1A	ENST00000498729	-	0.0674593		-	0	0	0	0	0		0.0674593	4	4	7	3	4		0.272057	12	30	22	8	16
C4orf47	ENST00000378850	-	0.0675393		0.623254	0	1	1	0	1		0.0675393	4	4	2	1	2		0.135129	5	8	6	2	6
RIF1	ENST00000243326	-	0.0675393		-	0	0	0	0	0		0.319757	9	22	12	6	9		0.0675393	36	87	46	24	33
ABCF1	ENST00000326195	-	0.0675693		0.246237	1	1	1	1	1		0.0675693	4	4	6	4	4		0.117319	12	24	15	9	9
SLC16A4	ENST00000369779	-	0.0675893		0.500005	0	0	0	0	0		0.0675893	4	4	7	4	4		0.285087	8	22	11	6	7
UBR3	ENST00000418381	-	0.0675993		0.123119	1	0	1	1	0		0.0675993	7	10	10	5	7		0.146009	9	20	21	8	16
TACO1	ENST00000258975	-	0.0676393		0.623514	0	1	1	0	1		0.312147	2	4	6	2	4		0.0676393	4	4	8	4	4
ITFG3	ENST00000399932	-	0.0676793		0.124259	1	0	1	1	0		0.0676793	4	4	5	3	3		0.310227	8	20	8	4	6
RUNDC1	ENST00000361677	-	0.0677093		-	0	0	0	0	0		0.0677093	4	4	7	4	3		0.135779	5	8	12	5	7
MOCS3	ENST00000244051	-	0.0677693		0.622814	0	1	1	0	1		0.0677693	4	4	4	3	2		0.369866	5	13	11	4	8
ATP6V1A	ENST00000273398	-	0.0677793		0.624324	0	1	1	0	1		0.0677793	4	4	6	3	4		0.146079	4	6	8	3	6
ZNF148	ENST00000360647	-	0.0677793		0.622504	0	1	1	0	1		0.0677793	4	4	3	2	2		0.612954	5	18	13	3	11
TAPBPL	ENST00000266556	-	0.0677893		-	0	0	0	0	0		0.0677893	7	10	1	1	1		0.309097	13	34	4	3	3
WWC2	ENST00000403733	-	0.0678093		0.500005	0	0	0	0	0		0.0678093	7	10	9	5	6		0.200348	22	55	19	9	16
KLHDC1	ENST00000359332	-	0.0678393		0.622864	0	1	1	0	1		0.0678393	4	4	8	4	4		0.130269	6	12	14	6	9
JAM3	ENST00000299106	-	0.0679193		-	0	0	0	0	0		0.247427	1	1	2	1	1		0.0679193	4	4	7	4	3
HIST1H1E	ENST00000304218	-	0.0679393		-	0	0	0	0	0		0.211228	3	5	3	1	3		0.0679393	7	10	12	5	8
PTCHD4	ENST00000339488	-	0.0679393		0.500005	0	0	0	0	0		0.101619	4	5	5	3	3		0.0679393	6	8	8	5	5
CLCA4	ENST00000370563	-	0.0679493		0.0679493	4	4	5	4	2		0.369736	5	13	13	5	10		0.542665	9	29	23	8	20
ACBD5	ENST00000396271	-	0.0679793		0.362376	1	2	3	1	2		0.0679793	7	10	11	5	8		0.117949	7	12	13	5	10
XAF1	ENST00000361842	-	0.0679893		-	0	0	0	0	0		0.152088	3	4	1	1	1		0.0679893	4	4	2	2	1
APOA4	ENST00000357780	-	0.0680093		-	0	0	0	0	0		0.122859	1	0	1	1	0		0.0680093	7	10	5	4	3
TRIM2	ENST00000338700	-	0.0680493		-	0	0	0	0	0		0.208988	3	5	1	1	1		0.0680493	5	6	4	3	2
ZNF184	ENST00000211936	-	0.0680893		-	0	0	0	0	0		0.716023	0	2	2	0	2		0.0680893	7	10	8	4	6
XRCC2	ENST00000359321	-	0.0681193		0.123359	1	0	1	1	0		0.246597	1	1	2	1	1		0.0681193	4	4	4	2	3
MBOAT1	ENST00000324607	-	0.0681293		0.122279	1	0	1	1	0		0.0681293	4	4	4	3	2		0.199458	8	17	12	6	9
PAX7	ENST00000375375	-	0.0682793		-	0	0	0	0	0		0.247628	1	1	1	1	1		0.0682793	7	10	2	2	2
KAT6B	ENST00000287239	-	0.0683193		0.500005	0	0	0	0	0		0.0683193	4	4	7	4	3		0.180128	20	52	25	9	20
DTWD2	ENST00000510708	-	0.0683493		-	0	0	0	0	0		0.716503	0	2	2	0	2		0.0683493	7	10	5	2	5
NOL4	ENST00000261592	-	0.0686593		0.622174	0	1	1	0	1		0.0686593	6	8	3	2	2		0.0857191	8	13	7	4	5
IGFBP3	ENST00000381083	-	0.0686693		0.123759	1	0	1	1	0		0.362676	1	2	3	1	2		0.0686693	7	10	4	2	3
IMPG1	ENST00000369950	-	0.0687193		0.623374	0	1	1	0	1		0.0687193	15	27	5	2	5		0.438766	22	63	22	5	22
DNAH14	ENST00000400952	-	0.0687293		0.702883	1	6	1	1	1		0.0687293	5	6	4	4	1		0.100249	17	38	12	7	8
INVS	ENST00000262457	-	0.0687793		0.123359	1	0	1	1	0		0.0687793	14	26	5	3	4		0.251767	23	60	16	5	14
C1orf74	ENST00000294811	-	0.0687893		-	0	0	0	0	0		0.0692293	5	6	5	3	4		0.0687893	6	8	7	4	5
TGS1	ENST00000260129	-	0.0687993		-	0	0	0	0	0		0.0687993	7	10	3	3	1		0.417156	21	67	22	12	15
ANO9	ENST00000332826	-	0.0688593		-	0	0	0	0	0		0.0688593	5	6	8	4	6		0.212558	9	20	15	6	13
TMPRSS11D	ENST00000283916	-	0.0688593		0.152478	3	4	1	1	1		0.0688593	6	8	7	4	5		0.147568	7	13	12	5	9
RNF19B	ENST00000373456	-	0.0688693		0.621614	0	1	1	0	1		0.465825	1	3	4	1	3		0.0688693	5	6	8	5	4
NLRP13	ENST00000342929	-	0.0689293		0.0848792	2	1	3	2	1		0.0689293	11	19	10	5	7		0.507205	20	67	26	10	21
SLC9B1	ENST00000296422	-	0.0689793		-	0	0	0	0	0		0.245658	1	1	1	1	1		0.0689793	5	6	3	3	3
CASD1	ENST00000297273	-	0.0690893		0.123119	1	0	1	1	0		0.0690893	6	8	6	3	4		0.0801192	12	22	17	8	14
IFNAR2	ENST00000342136	-	0.0690893		0.500005	0	0	0	0	0		0.107839	8	14	6	4	4		0.0690893	11	19	13	7	8
GPBP1L1	ENST00000355105	-	0.0691693		-	0	0	0	0	0		0.149389	3	4	3	2	2		0.0691693	6	8	10	5	6
TUBD1	ENST00000325752	-	0.0692093		0.500005	0	0	0	0	0		0.623414	0	1	1	0	1		0.0692093	5	6	5	2	4
ADCY10	ENST00000367851	-	0.0692693		0.715903	0	2	2	0	2		0.339447	7	18	23	6	18		0.0692693	35	84	52	22	41
ADH1C	ENST00000515683	-	0.0692693		0.123169	1	0	1	1	0		0.360936	1	2	3	1	2		0.0692693	5	6	5	3	4
AGXT	ENST00000307503	-	0.0693193		-	0	0	0	0	0		0.0693193	5	6	2	1	2		0.099279	5	7	3	1	3
CLPTM1L	ENST00000320895	-	0.0693293		-	0	0	0	0	0		0.0693293	5	6	1	1	1		0.0906091	7	11	7	3	5
ZWILCH	ENST00000307897	-	0.0693493		-	0	0	0	0	0		0.0940091	10	18	7	5	6		0.0693493	14	26	11	7	10
UGT2B10	ENST00000265403	-	0.0693793		0.786562	0	3	1	0	1		0.0693793	6	8	5	3	4		0.225498	7	14	9	4	8
CYB5R2	ENST00000533558	-	0.0693993		0.623164	0	1	1	0	1		0.930541	0	7	3	0	3		0.0693993	14	26	9	2	8
SP140	ENST00000392045	-	0.0694393		-	0	0	0	0	0		0.623464	0	1	1	0	1		0.0694393	5	6	10	5	6
C10orf53	ENST00000374112	-	0.0694593		0.0694593	5	6	2	2	1		0.0694593	5	6	2	2	1		0.0694593	5	6	2	2	1
C6orf47	ENST00000375911	-	0.0694793		-	0	0	0	0	0		0.0694793	6	8	5	3	4		0.0951291	6	9	6	3	5
TEX14	ENST00000240361	-	0.0695493		0.0695493	5	6	4	3	3		0.410696	21	60	24	10	19		0.370906	27	75	38	16	29
ARNT2	ENST00000303329	-	0.0695993		-	0	0	0	0	0		0.362466	1	2	2	1	2		0.0695993	14	26	9	4	8
RBBP9	ENST00000337227	-	0.0696293		-	0	0	0	0	0		0.271017	3	6	3	1	3		0.0696293	6	8	8	4	5
C1orf168	ENST00000343433	-	0.0696593		0.0696593	5	6	1	1	1		0.627844	17	57	8	5	8		0.693363	23	79	17	9	15
C1orf100	ENST00000308105	-	0.0696993		0.622574	0	1	1	0	1		0.0696993	12	20	3	2	3		0.110939	15	30	9	4	8
CMTM5	ENST00000359320	-	0.0697193		-	0	0	0	0	0		0.121789	1	0	1	1	0		0.0697193	11	19	2	2	1
DHRS3	ENST00000376223	-	0.0697693		-	0	0	0	0	0		0.362086	1	2	2	1	2		0.0697693	6	8	8	4	6
ROR2	ENST00000375708	-	0.0697793		-	0	0	0	0	0		0.0697793	5	6	8	4	6		0.530635	12	37	16	6	13
MMAA	ENST00000281317	-	0.0698093		0.500005	0	0	0	0	0		0.0698093	5	6	6	4	3		0.175618	5	9	8	4	5
ROCK2	ENST00000315872	-	0.0698293		-	0	0	0	0	0		-	0	0	0	0	0		0.0698293	6	8	11	5	7
KLHL10	ENST00000293303	-	0.0698593		-	0	0	0	0	0		-	0	0	0	0	0		0.0698593	14	26	4	3	2
SUZ12	ENST00000322652	-	0.0698893		0.122139	1	0	1	1	0		0.243038	1	1	2	1	1		0.0698893	5	6	5	2	4
SUMF2	ENST00000342190	-	0.0698993		0.500005	0	0	0	0	0		0.500005	0	0	0	0	0		0.0698993	9	13	9	7	5
IL17RE	ENST00000295980	-	0.0699493		-	0	0	0	0	0		0.0699493	5	6	3	3	2		0.218118	23	61	13	11	8
GPR156	ENST00000464295	-	0.0699993		0.363196	1	2	3	1	2		0.0699993	6	8	10	5	8		0.225268	8	19	21	8	16
SYNDIG1	ENST00000376862	-	0.0700193		-	0	0	0	0	0		0.124019	1	0	1	1	0		0.0700193	5	6	6	4	3
HSD17B7	ENST00000254521	-	0.0700493		-	0	0	0	0	0		0.500005	0	0	0	0	0		0.0700493	6	8	1	1	1
SBSPON	ENST00000297354	-	0.0700493		-	0	0	0	0	0		0.716043	0	2	2	0	2		0.0700493	6	8	4	1	4
ZNF350	ENST00000243644	-	0.0700993		-	0	0	0	0	0		0.0700993	5	6	7	3	5		0.563814	12	39	15	7	12
LIN54	ENST00000340417	-	0.0701193		-	0	0	0	0	0		0.211028	3	5	5	2	4		0.0701193	5	6	7	4	5
MYH7B	ENST00000262873	-	0.0701493		0.0701493	5	6	5	4	3		0.648254	17	58	30	12	24		0.503495	25	75	39	15	32
SERPINB5	ENST00000382771	-	0.0701493		-	0	0	0	0	0		0.099629	3	3	5	3	3		0.0701493	6	8	10	5	7
RFC2	ENST00000055077	-	0.0701593		0.122669	1	0	1	1	0		0.309797	2	4	4	2	3		0.0701593	5	6	7	5	4
UCHL1	ENST00000284440	-	0.0701593		-	0	0	0	0	0		0.500005	0	0	0	0	0		0.0701593	5	6	3	1	3
CCDC153	ENST00000503566	-	0.0701793		-	0	0	0	0	0		0.100909	5	7	1	1	1		0.0701793	6	8	3	2	2
STRN	ENST00000263918	-	0.0701793		-	0	0	0	0	0		0.361366	1	2	2	1	2		0.0701793	5	6	6	4	4
DEFB118	ENST00000253381	-	0.0702793		-	0	0	0	0	0		0.137109	5	8	1	1	1		0.0702793	6	8	2	2	1
AAR2	ENST00000373932	-	0.0702993		0.136779	5	8	1	1	1		0.0702993	11	19	7	6	3		0.0758292	13	24	10	8	6
INSRR	ENST00000368195	-	0.0703093		0.715863	0	2	1	0	1		0.0711393	11	19	17	9	11		0.0703093	13	21	21	12	13
PGM2	ENST00000381967	-	0.0703193		0.246947	1	1	2	1	1		0.0703193	5	6	8	2	6		0.317297	5	12	13	2	11
RNF169	ENST00000299563	-	0.0703293		0.716333	0	2	1	0	1		0.0703293	6	8	9	4	6		0.0810292	9	15	15	6	11
ABCC11	ENST00000394747	-	0.0703393		0.0703393	6	8	3	2	2		0.245457	22	57	23	12	18		0.689593	30	99	42	16	36
CUEDC2	ENST00000369937	-	0.0703393		-	0	0	0	0	0		-	0	0	0	0	0		0.0703393	6	8	4	3	3
DHRS1	ENST00000288111	-	0.0703393		0.622894	0	1	1	0	1		0.465995	1	3	4	1	3		0.0703393	5	6	11	5	6
PHKB	ENST00000323584	-	0.0703493		0.636624	1	5	6	1	5		0.253348	23	59	21	6	19		0.0703493	37	85	42	17	33
DENND4B	ENST00000361217	-	0.0703993		-	0	0	0	0	0		0.361556	1	2	2	1	2		0.0703993	6	8	6	4	5
OLFM4	ENST00000219022	-	0.0703993		0.500005	0	0	0	0	0		0.320607	10	26	4	2	4		0.0703993	16	31	13	8	9
CNGA4	ENST00000379936	-	0.0704093		0.716303	0	2	2	0	2		0.0704093	6	8	10	5	7		0.132709	16	36	20	10	15
CLUH	ENST00000570628	-	0.0704893		0.622504	0	1	1	0	1		0.101959	4	5	9	4	5		0.0704893	6	8	14	6	8
MMP14	ENST00000311852	-	0.0704893		-	0	0	0	0	0		0.0704893	5	6	6	4	4		0.328507	6	15	10	5	8
GRM7	ENST00000357716	-	0.0706093		0.622704	0	1	1	0	1		0.715753	0	2	2	0	2		0.0706093	5	6	7	3	5
NADSYN1	ENST00000319023	-	0.0706793		-	0	0	0	0	0		0.0706793	5	6	7	4	4		0.504955	8	25	18	7	15
GIPC3	ENST00000322315	-	0.0706893		-	0	0	0	0	0		0.0706893	6	8	2	1	2		0.0706893	6	8	2	1	2
FRAS1	ENST00000264895	-	0.0706993		0.151488	3	4	5	2	4		0.0706993	45	117	42	22	30		0.0868191	74	185	96	43	75
LTBR	ENST00000228918	-	0.0706993		-	0	0	0	0	0		0.122299	1	0	1	1	0		0.0706993	11	19	8	6	3
SAMD8	ENST00000542569	-	0.0706993		-	0	0	0	0	0		0.123559	1	0	1	1	0		0.0706993	11	19	3	3	1
TFIP11	ENST00000407690	-	0.0707893		-	0	0	0	0	0		0.0842592	2	1	3	2	1		0.0707893	5	6	10	5	6
PLCZ1	ENST00000266505	-	0.0708793		0.151948	2	2	4	2	2		0.0708793	5	6	10	5	6		0.729553	6	23	20	6	16
UFL1	ENST00000369278	-	0.0709293		0.715823	0	2	2	0	2		0.0709293	5	6	7	3	5		0.419966	5	14	12	3	10
JADE1	ENST00000226319	-	0.0710593		-	0	0	0	0	0		0.246477	1	1	2	1	1		0.0710593	5	6	7	4	4
TMEM38B	ENST00000374692	-	0.0712893		-	0	0	0	0	0		0.716903	0	2	2	0	2		0.0712893	18	36	10	5	8
PUS7L	ENST00000416848	-	0.0712993		-	0	0	0	0	0		0.130579	27	63	9	6	8		0.0712993	35	80	19	11	16
PPAT	ENST00000264220	-	0.0713293		-	0	0	0	0	0		0.0713293	6	8	1	1	1		0.0908191	7	11	3	2	3
RAG2	ENST00000311485	-	0.0713293		-	0	0	0	0	0		0.339577	3	7	7	1	7		0.0713293	16	31	15	7	12
ZNF512	ENST00000355467	-	0.0717193		-	0	0	0	0	0		0.624554	0	1	1	0	1		0.0717193	5	6	6	4	4
MFSD5	ENST00000534842	-	0.0717293		-	0	0	0	0	0		0.0836192	2	1	3	2	1		0.0717293	5	6	9	4	6
TRIM77	ENST00000398290	-	0.0717393		0.311137	2	4	1	1	1		0.311137	2	4	1	1	1		0.0717393	6	8	6	5	3
GALNT3	ENST00000392701	-	0.0719593		0.500005	0	0	0	0	0		0.405646	3	8	11	3	8		0.0719593	18	36	16	4	13
ZNF550	ENST00000506609	-	0.0719993		0.122889	1	0	1	1	0		0.182238	9	19	8	4	5		0.0719993	11	19	10	6	5
PAPPA	ENST00000328252	-	0.0729893		-	0	0	0	0	0		0.281077	9	22	7	5	3		0.0729893	20	41	21	11	15
SLC44A2	ENST00000335757	-	0.0729993		0.122879	1	0	1	1	0		0.0905791	13	25	6	3	5		0.0729993	24	51	20	8	15
ANKRD50	ENST00000504087	-	0.0733193		-	0	0	0	0	0		0.543315	2	7	7	2	5		0.0733193	18	36	16	5	13
MAN2B2	ENST00000285599	-	0.0734293		-	0	0	0	0	0		0.0912691	15	30	13	4	12		0.0734293	21	46	24	10	19
AFF1	ENST00000395146	-	0.0734693		-	0	0	0	0	0		0.391716	2	5	6	2	4		0.0734693	18	36	28	10	20
FAT4	ENST00000394329	-	0.0735893		0.500005	0	0	0	0	0		0.178488	25	62	39	15	30		0.0735893	65	164	87	40	66
ALPK2	ENST00000361673	-	0.0736893		0.362056	1	2	3	1	2		0.255987	24	62	25	14	18		0.0736893	43	97	47	24	36
CYP2U1	ENST00000332884	-	0.0738493		0.500005	0	0	0	0	0		0.310487	2	4	6	2	4		0.0738493	13	24	13	5	11
IL10RA	ENST00000227752	-	0.0739493		0.500005	0	0	0	0	0		0.638664	1	5	3	1	3		0.0739493	10	18	13	6	13
TSR3	ENST00000007390	-	0.0743693		0.715603	0	2	1	0	1		0.389806	2	5	5	1	4		0.0743693	10	17	7	3	5
SMG7	ENST00000507469	-	0.0744593		0.500005	0	0	0	0	0		0.0744593	19	41	8	4	6		0.126619	22	53	17	6	14
MRP63	ENST00000309594	-	0.0745192		0.361216	1	2	1	1	1		0.0745192	13	24	2	2	2		0.107479	13	26	3	2	3
KCNH7	ENST00000332142	-	0.0746393		0.123879	1	0	1	1	0		0.0746393	13	24	4	3	2		0.131309	24	56	11	7	7
PANX3	ENST00000284288	-	0.0746793		0.123489	1	0	1	1	0		0.0746793	8	11	4	3	3		0.434796	15	43	7	4	6
PDIA2	ENST00000219406	-	0.0747093		0.368026	5	13	1	1	1		0.403966	14	40	9	4	7		0.0747093	32	71	18	11	14
IFT81	ENST00000242591	-	0.0748593		0.123899	1	0	1	1	0		0.360966	1	2	3	1	2		0.0748593	13	24	11	6	7
TRIM10	ENST00000449742	-	0.0748593		-	0	0	0	0	0		0.155088	12	23	9	4	9		0.0748593	16	33	15	7	14
ABCC2	ENST00000370449	-	0.0748792		0.209528	3	5	5	3	3		0.0748792	23	50	24	12	18		0.111669	30	76	47	20	38
CCT8	ENST00000286788	-	0.0749092		0.623544	0	1	1	0	1		0.466515	1	3	3	1	3		0.0749092	10	17	11	6	8
ROBO4	ENST00000306534	-	0.0749092		-	0	0	0	0	0		0.096489	6	9	4	4	3		0.0749092	16	30	13	7	11
CLCA1	ENST00000234701	-	0.0749392		0.361586	1	2	3	1	2		0.0897991	7	11	11	6	8		0.0749392	10	17	17	9	12
PLEKHG2	ENST00000409794	-	0.0750492		-	0	0	0	0	0		0.391786	2	5	4	2	3		0.0750492	15	31	22	13	15
MTG2	ENST00000370823	-	0.0751292		-	0	0	0	0	0		0.101319	5	7	8	3	6		0.0751292	10	17	12	6	9
MX1	ENST00000398600	-	0.0751292		0.500005	0	0	0	0	0		0.0751292	10	19	6	4	5		0.102619	13	28	11	6	9
AIM2	ENST00000368130	-	0.0751393		0.624174	0	1	1	0	1		0.467655	1	3	4	1	3		0.0751393	10	17	10	3	8
MYH14	ENST00000601313	-	0.0752093		0.245468	1	1	2	1	1		0.0752093	13	24	8	4	5		0.0887991	15	32	16	6	12
AQP1	ENST00000509504	-	0.0753293		-	0	0	0	0	0		0.0911991	7	11	4	2	3		0.0753293	10	17	11	5	8
ZNF280A	ENST00000302097	-	0.0753493		0.392196	2	5	3	1	3		0.278007	5	10	6	3	6		0.0753493	11	18	14	8	10
LMTK2	ENST00000297293	-	0.0757692		0.500005	0	0	0	0	0		0.0757692	10	17	18	7	12		0.0899791	26	58	42	18	29
TBC1D21	ENST00000300504	-	0.0761492		-	0	0	0	0	0		0.557994	1	4	3	1	3		0.0761492	10	17	9	4	8
C1orf43	ENST00000368521	-	0.0762192		-	0	0	0	0	0		0.783902	0	3	1	0	1		0.0762192	15	29	4	1	4
PIGV	ENST00000374145	-	0.0763292		-	0	0	0	0	0		0.097539	6	9	7	4	5		0.0763292	15	29	16	7	13
TEKT1	ENST00000338694	-	0.0763392		-	0	0	0	0	0		0.838662	0	4	2	0	2		0.0763392	16	30	10	5	9
POGZ	ENST00000271715	-	0.0763792		-	0	0	0	0	0		0.287977	2	6	9	3	6		0.0763792	10	19	19	8	14
SCN7A	ENST00000409855	-	0.0765492		0.123119	1	0	1	1	0		0.0765492	10	17	10	4	8		0.462645	22	67	28	9	25
SEC14L1	ENST00000392476	-	0.0765992		-	0	0	0	0	0		0.151738	3	4	6	3	4		0.0765992	13	24	10	6	7
TNFRSF11A	ENST00000586569	-	0.0767792		-	0	0	0	0	0		0.787692	0	3	2	0	2		0.0767792	3	5	6	3	4
KLHL28	ENST00000396128	-	0.0768392		-	0	0	0	0	0		0.152818	2	2	3	1	2		0.0768392	15	31	11	7	7
DGKG	ENST00000265022	-	0.0770992		0.123749	1	0	1	1	0		0.219328	5	10	9	4	8		0.0770992	10	19	19	8	15
ZFC3H1	ENST00000378743	-	0.0771492		0.247647	1	1	2	1	1		0.211828	9	20	15	6	11		0.0771492	18	36	30	13	22
SIAE	ENST00000263593	-	0.0772692		0.500005	0	0	0	0	0		0.0915291	7	11	9	3	9		0.0772692	15	28	27	11	24
BCL2L13	ENST00000317582	-	0.0773292		-	0	0	0	0	0		0.908721	2	16	6	2	5		0.0773292	19	39	14	6	10
RHBDF1	ENST00000262316	-	0.0774792		-	0	0	0	0	0		0.245798	1	1	2	1	1		0.0774792	15	29	9	4	6
B4GALNT3	ENST00000266383	-	0.0780492		0.716573	0	2	3	0	3		0.0780492	7	9	11	5	8		0.227398	15	31	21	12	15
OR4C11	ENST00000302231	-	0.0781992		0.622944	0	1	1	0	1		0.154469	1	1	2	1	1		0.0781992	2	3	5	2	3
CPZ	ENST00000360986	-	0.0782792		-	0	0	0	0	0		0.466765	3	9	4	2	4		0.0782792	17	35	8	4	8
ZNF382	ENST00000292928	-	0.0784992		-	0	0	0	0	0		0.098709	3	3	6	3	3		0.0784992	13	23	13	8	7
SULT1A2	ENST00000395630	-	0.0789292		0.500005	0	0	0	0	0		0.558244	1	4	4	1	3		0.0789292	9	15	8	3	7
IFI16	ENST00000368131	-	0.0790092		0.623024	0	1	1	0	1		0.100399	3	3	5	3	3		0.0790092	26	57	17	8	13
TAF2	ENST00000378164	-	0.0792192		0.500005	0	0	0	0	0		0.361666	1	2	3	1	2		0.0792192	12	22	12	7	9
KIF23	ENST00000260363	-	0.0792892		-	0	0	0	0	0		0.341347	3	7	6	3	4		0.0792892	15	30	20	8	15
C22orf23	ENST00000249079	-	0.0794992		0.623334	0	1	1	0	1		0.688673	3	13	7	1	7		0.0794992	12	22	11	4	10
BBX	ENST00000325805	-	0.0795092		-	0	0	0	0	0		0.468165	8	24	9	3	8		0.0795092	19	39	18	9	14
ITPR1	ENST00000302640	-	0.0798692		0.500005	0	0	0	0	0		0.902011	1	11	8	1	7		0.0798692	21	43	25	10	19
PCDHGB6	ENST00000520790	-	0.0800892		-	0	0	0	0	0		0.230278	2	3	3	2	2		0.0800892	10	16	11	7	7
HRG	ENST00000232003	-	0.0801192		-	0	0	0	0	0		0.0801192	9	15	4	3	2		0.359416	20	56	8	6	6
ZNF676	ENST00000397121	-	0.0804692		-	0	0	0	0	0		0.134019	5	8	2	1	2		0.0804692	9	15	8	5	6
BMP3	ENST00000282701	-	0.0804792		-	0	0	0	0	0		0.299667	4	9	3	3	2		0.0804792	12	22	9	6	8
HELZ2	ENST00000467148	-	0.0804892		0.624464	0	1	1	0	1		0.198318	8	17	10	6	7		0.0804892	12	22	16	10	11
ALB	ENST00000295897	-	0.0805192		0.122919	1	0	1	1	0		0.245007	4	8	7	4	5		0.0805192	9	15	14	9	8
RFX4	ENST00000357881	-	0.0805192		-	0	0	0	0	0		0.540175	2	7	5	2	5		0.0805192	9	15	13	5	11
WFDC8	ENST00000357199	-	0.0805792		0.466625	1	3	1	1	1		0.136739	5	8	5	4	4		0.0805792	9	15	8	5	7
GLYAT	ENST00000344743	-	0.0806592		0.122839	1	0	1	1	0		0.0907391	7	11	5	3	4		0.0806592	12	20	14	8	11
AQPEP	ENST00000357872	-	0.0807292		0.247067	1	1	2	1	1		0.216878	7	15	18	7	12		0.0807292	24	52	31	14	22
PCDHA13	ENST00000289272	-	0.0807492		0.622654	0	1	1	0	1		0.152139	3	4	2	1	2		0.0807492	14	28	13	6	11
SUGCT	ENST00000309930	-	0.0811192		-	0	0	0	0	0		0.0811192	9	15	4	2	3		0.378156	15	41	12	4	11
PIWIL4	ENST00000299001	-	0.0813292		-	0	0	0	0	0		0.865321	2	14	8	2	7		0.0813292	31	62	20	9	17
IQCF3	ENST00000456080	-	0.0813492		-	0	0	0	0	0		0.362256	1	2	3	1	2		0.0813492	9	15	9	4	7
GALNT7	ENST00000265000	-	0.0815192		-	0	0	0	0	0		0.0815192	2	1	3	2	1		0.415126	5	14	5	3	3
HIVEP3	ENST00000372583	-	0.0816692		-	0	0	0	0	0		0.246188	9	21	13	4	10		0.0816692	22	49	36	13	27
SPRR1B	ENST00000307098	-	0.0817892		0.622354	0	1	1	0	1		0.622354	0	1	1	0	1		0.0817892	2	1	3	2	1
ITPKB	ENST00000429204	-	0.0818692		-	0	0	0	0	0		0.166608	8	16	5	3	4		0.0818692	12	22	15	7	10
CIB3	ENST00000269878	-	0.0821092		0.0821092	2	1	2	2	1		0.150469	2	2	3	2	2		0.227678	2	3	4	2	3
LRRN1	ENST00000319331	-	0.0821792		-	0	0	0	0	0		0.099679	3	3	4	3	2		0.0821792	9	17	15	9	8
ISG20L2	ENST00000313146	-	0.0821992		0.623094	0	1	1	0	1		0.0821992	2	1	3	2	1		0.266877	5	11	8	3	6
IPO13	ENST00000372343	-	0.0822092		-	0	0	0	0	0		0.760452	1	7	1	1	1		0.0822092	12	22	7	6	4
OSCP1	ENST00000235532	-	0.0822892		0.123119	1	0	1	1	0		0.0822892	2	1	3	2	1		0.099459	3	3	6	3	3
PIGO	ENST00000378617	-	0.0823392		0.0823392	2	1	2	2	1		0.221968	10	23	10	4	9		0.0916091	15	30	18	8	14
LAMTOR5	ENST00000256644	-	0.0823492		-	0	0	0	0	0		0.0823492	2	1	3	2	1		0.0823492	2	1	3	2	1
PRSS58	ENST00000552471	-	0.0823492		-	0	0	0	0	0		0.0823492	2	1	3	2	1		0.197658	8	17	8	4	5
KIAA1683	ENST00000392413	-	0.0823592		0.0823592	2	1	3	2	1		0.618484	8	28	9	3	7		0.839322	17	67	22	7	18
HTR1B	ENST00000369947	-	0.0823792		0.500005	0	0	0	0	0		0.0823792	2	1	3	2	1		0.098309	3	3	5	3	3
ERG	ENST00000417133	-	0.0824292		-	0	0	0	0	0		0.122829	1	0	1	1	0		0.0824292	2	1	3	2	1
RPH3AL	ENST00000331302	-	0.0824292		-	0	0	0	0	0		0.623494	0	1	1	0	1		0.0824292	2	1	2	1	1
UBQLN3	ENST00000311659	-	0.0824592		0.637234	1	5	2	1	1		0.0824592	14	27	12	9	8		0.183638	23	58	21	15	13
ABRACL	ENST00000367660	-	0.0824892		-	0	0	0	0	0		-	0	0	0	0	0		0.0824892	2	1	3	2	1
LRFN2	ENST00000338305	-	0.0824892		0.122339	1	0	1	1	0		0.0824892	2	1	3	2	1		0.272517	3	6	8	3	5
TPSD1	ENST00000211076	-	0.0824992		0.0824992	2	1	2	2	1		0.498915	11	34	6	4	4		0.486335	20	61	9	7	7
C9orf3	ENST00000375315	-	0.0825292		0.0825292	2	1	3	2	1		0.0911691	3	4	8	4	4		0.130059	9	18	19	10	14
COQ3	ENST00000254759	-	0.0825292		0.0825292	2	1	1	1	1		0.309097	2	4	4	1	4		0.393386	10	28	12	7	10
LZTFL1	ENST00000296135	-	0.0825292		-	0	0	0	0	0		0.500005	0	0	0	0	0		0.0825292	2	1	2	2	1
OR5T3	ENST00000303059	-	0.0825292		0.785782	0	3	1	0	1		0.540485	2	7	7	2	5		0.0825292	15	28	18	7	13
NPBWR1	ENST00000331251	-	0.0825692		0.0825692	2	1	2	1	1		0.227668	2	3	4	1	3		0.309327	2	4	5	1	4
ZBED2	ENST00000317012	-	0.0825892		-	0	0	0	0	0		0.0825892	2	1	1	1	1		0.465605	9	25	13	3	12
CCDC28B	ENST00000373602	-	0.0826192		-	0	0	0	0	0		0.0826192	2	1	3	2	1		0.937901	5	31	5	3	3
FBLL1	ENST00000338333	-	0.0826292		0.122649	1	0	1	1	0		0.0826292	2	1	3	2	1		0.209338	3	5	8	3	5
IVNS1ABP	ENST00000367498	-	0.0826292		0.500005	0	0	0	0	0		0.0826292	2	1	3	2	1		0.145449	4	6	7	4	4
VAMP5	ENST00000306384	-	0.0826392		-	0	0	0	0	0		0.0826392	2	1	2	1	1		0.151348	2	2	3	1	2
TMEM225	ENST00000375026	-	0.0826592		0.500005	0	0	0	0	0		0.500005	0	0	0	0	0		0.0826592	2	1	3	2	1
RPL35A	ENST00000464167	-	0.0826692		-	0	0	0	0	0		0.123789	1	0	1	1	0		0.0826692	2	1	3	2	1
SYCP3	ENST00000392927	-	0.0826692		-	0	0	0	0	0		0.123539	1	0	1	1	0		0.0826692	2	1	3	2	1
TUBB4A	ENST00000264071	-	0.0826692		-	0	0	0	0	0		-	0	0	0	0	0		0.0826692	2	1	3	2	1
PARP16	ENST00000261888	-	0.0826792		0.246438	1	1	1	1	1		0.0826792	2	1	2	2	1		0.468585	3	9	5	3	3
CD68	ENST00000250092	-	0.0826992		0.121979	1	0	1	1	0		0.0826992	2	1	2	2	1		0.152439	3	4	6	3	4
ATP2B2	ENST00000360273	-	0.0827092		-	0	0	0	0	0		0.0827092	2	1	3	2	1		0.522295	4	13	10	3	8
SLC52A3	ENST00000217254	-	0.0827092		-	0	0	0	0	0		0.0827092	2	1	3	2	1		0.272717	3	6	8	3	6
HRASLS	ENST00000264735	-	0.0827192		-	0	0	0	0	0		0.0827192	2	1	2	2	1		0.151549	2	2	3	2	2
NDUFS3	ENST00000263774	-	0.0827192		-	0	0	0	0	0		0.0827192	2	1	3	2	1		0.810122	4	20	6	3	4
DPRX	ENST00000376650	-	0.0827392		0.500005	0	0	0	0	0		0.0827392	2	1	3	2	1		0.143329	4	6	5	3	3
MLXIPL	ENST00000313375	-	0.0827392		-	0	0	0	0	0		0.623494	0	1	1	0	1		0.0827392	2	1	2	1	1
LRPPRC	ENST00000260665	-	0.0827492		0.0827492	2	1	3	2	1		0.149978	9	18	20	8	13		0.465215	15	44	44	14	33
OR52B6	ENST00000345043	-	0.0827492		-	0	0	0	0	0		0.0827492	2	1	3	2	1		0.228618	2	3	5	2	3
TRIAP1	ENST00000546954	-	0.0827492		-	0	0	0	0	0		0.123849	1	0	1	1	0		0.0827492	2	1	2	2	1
IDNK	ENST00000376419	-	0.0827592		0.623394	0	1	1	0	1		0.623394	0	1	1	0	1		0.0827592	2	1	3	2	1
ADNP	ENST00000396029	-	0.0827892		0.500005	0	0	0	0	0		0.0827892	2	1	2	2	1		0.699283	13	47	18	8	14
CPAMD8	ENST00000443236	-	0.0827892		0.123749	1	0	1	1	0		0.0827892	10	18	17	7	12		0.333797	17	47	32	12	25
TAAR8	ENST00000275200	-	0.0827892		-	0	0	0	0	0		0.0827892	2	1	3	2	1		0.117449	7	12	10	5	6
GRIA2	ENST00000296526	-	0.0827992		0.122919	1	0	1	1	0		0.0827992	2	1	3	2	1		0.125449	4	4	7	3	5
TAOK1	ENST00000261716	-	0.0827992		0.500005	0	0	0	0	0		0.0827992	2	1	3	2	1		0.299707	4	9	12	4	8
DOC2B	ENST00000343572	-	0.0828092		-	0	0	0	0	0		0.0828092	2	1	2	1	1		0.151458	2	2	3	1	2
TCF3	ENST00000262965	-	0.0828092		-	0	0	0	0	0		0.0828092	2	1	3	2	1		0.0828092	2	1	3	2	1
ATG14	ENST00000247178	-	0.0828192		-	0	0	0	0	0		0.0828192	2	1	3	2	1		0.244408	4	8	11	4	7
C2orf50	ENST00000381585	-	0.0828192		-	0	0	0	0	0		0.0828192	2	1	2	2	1		0.135859	5	8	5	3	4
LRFN4	ENST00000309602	-	0.0828192		-	0	0	0	0	0		0.245537	1	1	2	1	1		0.0828192	2	1	3	2	1
VPS37C	ENST00000301765	-	0.0828292		-	0	0	0	0	0		0.123689	1	0	1	1	0		0.0828292	2	1	3	2	1
CRHR1	ENST00000398285	-	0.0828492		-	0	0	0	0	0		0.0828492	2	1	3	2	1		0.151519	2	2	4	2	2
CMTM3	ENST00000424011	-	0.0828892		-	0	0	0	0	0		0.122569	1	0	1	1	0		0.0828892	2	1	2	2	1
ARHGEF33	ENST00000409978	-	0.0829092		0.0829092	2	1	2	2	1		0.299997	4	9	8	4	6		0.222218	14	34	14	8	11
CPSF2	ENST00000298875	-	0.0829192		0.0829192	2	1	3	2	1		0.310637	2	4	6	2	4		0.160648	6	11	11	4	8
TFEB	ENST00000230323	-	0.0829192		-	0	0	0	0	0		0.122799	1	0	1	1	0		0.0829192	2	1	2	2	1
JADE2	ENST00000395003	-	0.0829492		-	0	0	0	0	0		0.0829492	2	1	3	2	1		0.557734	6	20	11	5	8
KCTD17	ENST00000402077	-	0.0829592		-	0	0	0	0	0		0.245457	1	1	2	1	1		0.0829592	2	1	3	2	1
APP	ENST00000346798	-	0.0829892		-	0	0	0	0	0		0.0829892	2	1	3	2	1		0.390016	2	5	7	2	5
IFITM1	ENST00000408968	-	0.0829892		-	0	0	0	0	0		-	0	0	0	0	0		0.0829892	2	1	3	2	1
STXBP3	ENST00000370008	-	0.0829892		0.500005	0	0	0	0	0		0.500005	0	0	0	0	0		0.0829892	2	1	3	2	1
ZNF654	ENST00000309495	-	0.0829892		-	0	0	0	0	0		0.0829892	2	1	2	2	1		0.117549	14	29	8	4	7
FAM24B	ENST00000368898	-	0.0829992		0.123529	1	0	1	1	0		0.0829992	2	1	2	2	1		0.0829992	2	1	2	2	1
IFNG	ENST00000229135	-	0.0829992		0.0829992	2	1	2	1	1		0.0829992	2	1	2	1	1		0.0829992	2	1	2	1	1
PLA2G2F	ENST00000375102	-	0.0830092		-	0	0	0	0	0		-	0	0	0	0	0		0.0830092	2	1	3	2	1
ZNF92	ENST00000328747	-	0.0830092		0.500005	0	0	0	0	0		0.0830092	2	1	3	2	1		0.0830092	2	1	3	2	1
ACACB	ENST00000338432	-	0.0830192		0.0830192	2	1	2	1	1		0.357496	10	27	24	8	18		0.591124	25	79	52	16	42
DTHD1	ENST00000456874	-	0.0830292		0.0830292	2	1	3	2	1		0.212108	3	5	7	3	4		0.506245	9	28	17	8	11
KIF3A	ENST00000378746	-	0.0830292		0.123599	1	0	1	1	0		0.0830292	2	1	3	2	1		0.297487	4	9	10	4	7
CPQ	ENST00000220763	-	0.0830392		-	0	0	0	0	0		0.0830392	2	1	3	2	1		0.650363	16	55	13	7	9
GPN3	ENST00000543199	-	0.0830392		0.623194	0	1	1	0	1		0.0830392	2	1	3	2	1		0.404506	3	8	7	3	5
IGSF22	ENST00000513874	-	0.0830392		0.0830392	2	1	3	2	1		0.593934	12	40	16	7	12		0.539955	40	123	35	14	28
TEX30	ENST00000376032	-	0.0830392		0.121899	1	0	1	1	0		0.0830392	2	1	3	2	1		0.150579	3	4	6	3	4
ARHGDIA	ENST00000269321	-	0.0830492		-	0	0	0	0	0		-	0	0	0	0	0		0.0830492	2	1	2	1	1
METTL6	ENST00000443029	-	0.0830492		-	0	0	0	0	0		0.0830492	2	1	3	2	1		0.192978	4	7	8	4	6
CTGF	ENST00000367976	-	0.0830592		-	0	0	0	0	0		0.0830592	2	1	3	2	1		0.0830592	2	1	3	2	1
EMCN	ENST00000296420	-	0.0830692		-	0	0	0	0	0		0.0830692	2	1	3	2	1		0.218218	7	15	9	4	7
TDRD9	ENST00000409874	-	0.0830692		0.0830692	2	1	3	2	1		0.176998	11	24	17	8	13		0.407466	16	46	28	10	24
S100A7L2	ENST00000368725	-	0.0830892		-	0	0	0	0	0		0.500005	0	0	0	0	0		0.0830892	2	1	3	2	1
SGOL2	ENST00000357799	-	0.0830892		0.0830892	2	1	3	2	1		0.339117	7	18	11	4	9		0.364616	19	57	37	13	30
AP1M1	ENST00000444449	-	0.0830992		-	0	0	0	0	0		0.122259	1	0	1	1	0		0.0830992	2	1	3	2	1
C4orf21	ENST00000505019	-	0.0831092		0.0831092	2	1	2	1	1		0.0910591	20	38	24	10	20		0.095049	30	66	45	20	34
RAB20	ENST00000267328	-	0.0831092		-	0	0	0	0	0		-	0	0	0	0	0		0.0831092	2	1	2	2	1
TACC2	ENST00000369005	-	0.0831092		0.245948	1	1	2	1	1		0.0831092	2	1	3	2	1		0.096949	81	187	63	31	50
INTS8	ENST00000523731	-	0.0831292		-	0	0	0	0	0		0.0831292	2	1	3	2	1		0.121689	22	50	15	8	9
CTNND2	ENST00000304623	-	0.0831392		-	0	0	0	0	0		0.0831392	2	1	3	2	1		0.208728	3	5	7	3	4
IFFO1	ENST00000356896	-	0.0831592		-	0	0	0	0	0		-	0	0	0	0	0		0.0831592	2	1	2	2	1
POM121C	ENST00000453279	-	0.0831592		0.623844	0	1	1	0	1		0.0831592	2	1	2	1	1		0.150848	9	18	9	5	6
ANKRD34A	ENST00000323397	-	0.0831692		-	0	0	0	0	0		0.122669	1	0	1	1	0		0.0831692	2	1	3	2	1
EFEMP2	ENST00000307998	-	0.0831692		-	0	0	0	0	0		0.0831692	2	1	3	2	1		0.690903	5	20	9	3	7
FAM13A	ENST00000264344	-	0.0831692		0.0831692	2	1	3	2	1		0.709593	4	17	11	4	8		0.791712	5	27	19	6	15
PLD1	ENST00000351298	-	0.0831692		0.0831692	2	1	3	2	1		0.823742	6	28	14	6	10		0.197398	26	69	32	18	23
FEM1C	ENST00000274457	-	0.0831792		0.500005	0	0	0	0	0		0.0831792	2	1	3	2	1		0.538875	2	7	7	2	5
TTC23	ENST00000394132	-	0.0831792		-	0	0	0	0	0		0.0831792	2	1	3	2	1		0.781402	2	11	12	2	10
DYNC1I2	ENST00000397119	-	0.0831892		0.622354	0	1	1	0	1		0.0831892	2	1	2	1	1		0.311057	2	4	5	1	4
SLC8A1	ENST00000403092	-	0.0831892		-	0	0	0	0	0		0.0831892	2	1	3	2	1		0.181788	9	19	14	8	9
GPR61	ENST00000527748	-	0.0831992		-	0	0	0	0	0		-	0	0	0	0	0		0.0831992	2	1	3	2	1
LRGUK	ENST00000285928	-	0.0831992		0.0831992	2	1	3	2	1		0.920941	11	57	16	6	12		0.536825	41	133	30	13	24
AGFG2	ENST00000300176	-	0.0832092		-	0	0	0	0	0		0.624034	0	1	1	0	1		0.0832092	2	1	3	2	1
C9orf41	ENST00000376834	-	0.0832092		0.123119	1	0	1	1	0		0.123119	1	0	1	1	0		0.0832092	2	1	3	2	1
CCDC8	ENST00000307522	-	0.0832092		-	0	0	0	0	0		0.0832092	2	1	1	1	1		0.151439	3	4	4	2	3
ERBB4	ENST00000342788	-	0.0832092		-	0	0	0	0	0		0.0832092	2	1	3	2	1		0.622614	4	15	15	4	12
HNRNPA2B1	ENST00000354667	-	0.0832292		-	0	0	0	0	0		0.123639	1	0	1	1	0		0.0832292	2	1	3	2	1
GPER1	ENST00000397092	-	0.0832392		-	0	0	0	0	0		0.0832392	2	1	1	1	1		0.423866	6	17	4	2	4
LRCH3	ENST00000334859	-	0.0832392		0.0832392	2	1	3	2	1		0.218608	7	15	11	6	8		0.435146	11	31	21	10	16
DNAJB14	ENST00000442697	-	0.0832492		-	0	0	0	0	0		0.0832492	2	1	2	1	1		0.0832492	2	1	2	1	1
COL18A1	ENST00000355480	-	0.0832592		-	0	0	0	0	0		0.0832592	2	1	1	1	1		0.327927	13	33	23	9	20
KIAA1919	ENST00000368847	-	0.0832692		0.245337	1	1	2	1	1		0.0832692	2	1	3	2	1		0.282907	14	36	13	5	9
ITK	ENST00000422843	yes	0.0832692		-	0	0	0	0	0		0.0832692	2	1	3	2	1		0.470255	7	21	10	5	7
NGRN	ENST00000379095	-	0.0832792		0.500005	0	0	0	0	0		0.500005	0	0	0	0	0		0.0832792	2	1	3	2	1
OR4M1	ENST00000315957	-	0.0832792		0.123359	1	0	1	1	0		0.0832792	2	1	3	2	1		0.099249	5	7	6	4	4
REEP5	ENST00000379638	-	0.0832792		-	0	0	0	0	0		0.0832792	2	1	3	2	1		0.150628	3	4	5	3	3
SLC5A6	ENST00000310574	-	0.0832992		-	0	0	0	0	0		0.0832992	2	1	3	2	1		0.518405	5	16	10	3	8
HSD17B6	ENST00000554643	-	0.0833092		0.0833092	2	1	2	2	1		0.134769	5	8	9	5	6		0.232088	11	26	12	7	9
SCN4B	ENST00000324727	-	0.0833092		-	0	0	0	0	0		0.0833092	2	1	2	1	1		0.0833092	2	1	2	1	1
RP11-446E24.4	ENST00000311841	-	0.0833192		-	0	0	0	0	0		0.245468	1	1	2	1	1		0.0833192	2	1	3	2	1
C4orf6	ENST00000195455	-	0.0833292		0.122199	1	0	1	1	0		0.122199	1	0	1	1	0		0.0833292	2	1	3	2	1
PODXL	ENST00000378555	-	0.0833292		-	0	0	0	0	0		0.096369	6	9	3	2	2		0.0833292	14	27	8	6	5
PRDM8	ENST00000339711	-	0.0833292		-	0	0	0	0	0		0.623474	0	1	1	0	1		0.0833292	2	1	3	2	1
STEAP2	ENST00000287908	-	0.0833292		0.0833292	2	1	1	1	1		0.392586	9	25	5	2	5		0.576904	9	30	10	2	10
FAM117B	ENST00000392238	-	0.0833392		0.500005	0	0	0	0	0		0.123249	1	0	1	1	0		0.0833392	2	1	2	2	1
MDH1	ENST00000539945	-	0.0833392		0.623314	0	1	1	0	1		0.0833392	2	1	3	2	1		0.152398	2	2	4	2	2
OR4C12	ENST00000335238	-	0.0833792		-	0	0	0	0	0		0.0833792	2	1	3	2	1		0.274887	3	6	9	3	6
EHMT2	ENST00000375537	-	0.0833992		0.247597	1	1	2	1	1		0.0833992	2	1	3	2	1		0.470765	3	9	9	3	7
PLEKHJ1	ENST00000589097	-	0.0833992		0.124029	1	0	1	1	0		0.0833992	2	1	3	2	1		0.152279	2	2	4	2	2
RTEL1	ENST00000508582	-	0.0833992		-	0	0	0	0	0		0.0833992	2	1	3	2	1		0.203748	16	36	19	10	15
RTEL1-TNFRSF6B	ENST00000482936	-	0.0833992		-	0	0	0	0	0		0.0833992	2	1	3	2	1		0.203748	16	36	19	10	15
LARP1B	ENST00000326639	-	0.0834092		0.247697	1	1	2	1	1		0.0834092	2	1	3	2	1		0.669373	4	16	15	4	12
FCAR	ENST00000355524	-	0.0834192		-	0	0	0	0	0		0.0834192	2	1	3	2	1		0.151829	3	4	7	3	4
ZFP1	ENST00000393430	-	0.0834292		-	0	0	0	0	0		0.0834292	2	1	3	2	1		0.232218	8	18	12	6	8
MBD2	ENST00000256429	-	0.0834492		-	0	0	0	0	0		-	0	0	0	0	0		0.0834492	2	1	3	2	1
MAST4	ENST00000403625	-	0.0834592		0.0834592	2	1	3	2	1		0.521975	15	46	24	9	19		0.883031	17	71	48	12	41
CCT3	ENST00000295688	-	0.0834692		0.500005	0	0	0	0	0		0.247138	1	1	2	1	1		0.0834692	2	1	3	2	1
P2RX1	ENST00000225538	-	0.0834692		-	0	0	0	0	0		0.0834692	2	1	3	2	1		0.151749	3	4	7	3	4
IARS	ENST00000375643	-	0.0834792		0.0834792	2	1	3	2	1		0.134369	5	8	11	5	7		0.218118	25	64	30	15	21
USP22	ENST00000261497	-	0.0834792		0.122749	1	0	1	1	0		0.0834792	2	1	3	2	1		0.466585	2	6	5	2	3
C11orf45	ENST00000310799	-	0.0834892		-	0	0	0	0	0		-	0	0	0	0	0		0.0834892	2	1	1	1	1
SLC25A15	ENST00000338625	-	0.0834992		-	0	0	0	0	0		0.0834992	2	1	3	2	1		0.312257	2	4	4	2	2
DBX2	ENST00000332700	-	0.0835092		-	0	0	0	0	0		0.246558	1	1	1	1	1		0.0835092	2	1	2	2	1
ADRA2B	ENST00000409345	-	0.0835192		0.123139	1	0	1	1	0		0.0835192	2	1	3	2	1		0.311007	2	4	5	2	3
SPDYC	ENST00000377185	-	0.0835392		-	0	0	0	0	0		0.0835392	2	1	3	2	1		0.228798	2	3	5	2	3
STAB2	ENST00000388887	-	0.0835392		0.0835392	2	1	3	2	1		0.171188	17	42	27	15	18		0.659163	34	115	57	24	44
TRIM27	ENST00000377199	-	0.0835392		-	0	0	0	0	0		0.0835392	2	1	2	2	1		0.151719	2	2	3	2	2
BTN2A3P	ENST00000466808	-	0.0835492		-	0	0	0	0	0		0.0835492	2	1	1	1	1		0.0835492	2	1	1	1	1
XPA	ENST00000375128	yes	0.0835592		0.0835592	2	1	3	2	1		0.229148	2	3	4	2	2		0.390466	2	5	5	2	3
ACAD8	ENST00000281182	-	0.0835692		-	0	0	0	0	0		0.247237	1	1	2	1	1		0.0835692	2	1	3	2	1
ARHGAP26	ENST00000274498	-	0.0835792		0.622934	0	1	1	0	1		0.0835792	2	1	3	2	1		0.102489	4	5	8	4	5
SERPINE3	ENST00000521255	-	0.0835792		0.123059	1	0	1	1	0		0.0835792	2	1	3	2	1		0.0835792	2	1	3	2	1
HNRNPL	ENST00000221419	-	0.0835892		0.500005	0	0	0	0	0		0.123609	1	0	1	1	0		0.0835892	2	1	3	2	1
RMDN3	ENST00000260385	-	0.0835892		0.123609	1	0	1	1	0		0.0835892	2	1	3	2	1		0.229008	2	3	5	2	3
AZU1	ENST00000233997	-	0.0835992		-	0	0	0	0	0		0.0835992	2	1	1	1	1		0.0835992	2	1	1	1	1
SH2B3	ENST00000341259	-	0.0835992		-	0	0	0	0	0		0.0835992	2	1	2	2	1		0.229368	2	3	4	2	3
ASCC3	ENST00000369162	-	0.0836092		0.123539	1	0	1	1	0		0.0862191	8	13	14	8	8		0.0836092	14	27	27	13	17
CHCHD7	ENST00000303759	-	0.0836092		0.500005	0	0	0	0	0		0.123619	1	0	1	1	0		0.0836092	2	1	3	2	1
AVL9	ENST00000318709	-	0.0836192		0.123989	1	0	1	1	0		0.0836192	2	1	3	2	1		0.428386	6	17	8	4	6
LGALS3BP	ENST00000262776	-	0.0836192		-	0	0	0	0	0		0.0836192	2	1	3	2	1		0.521845	4	13	10	4	7
NPM2	ENST00000397940	-	0.0836292		-	0	0	0	0	0		0.0836292	2	1	3	2	1		0.274787	3	6	5	3	2
FAM102A	ENST00000373095	-	0.0836392		0.500005	0	0	0	0	0		0.246067	1	1	2	1	1		0.0836392	2	1	3	2	1
PDK2	ENST00000503176	-	0.0836392		-	0	0	0	0	0		0.246007	1	1	2	1	1		0.0836392	2	1	3	2	1
SNCG	ENST00000372017	-	0.0836392		-	0	0	0	0	0		-	0	0	0	0	0		0.0836392	2	1	1	1	1
IGFL2	ENST00000434646	-	0.0836492		-	0	0	0	0	0		0.623454	0	1	1	0	1		0.0836492	2	1	3	2	1
SFRP1	ENST00000220772	-	0.0836592		-	0	0	0	0	0		-	0	0	0	0	0		0.0836592	2	1	3	2	1
ANLN	ENST00000265748	-	0.0836692		0.0836692	2	1	1	1	1		0.325367	5	11	13	4	11		0.289457	14	35	25	11	19
CCM2	ENST00000381112	-	0.0836692		-	0	0	0	0	0		0.0836692	2	1	3	2	1		0.275047	3	6	6	3	4
RUFY1	ENST00000319449	-	0.0836692		-	0	0	0	0	0		0.0836692	2	1	3	2	1		0.608584	2	8	8	2	6
CSF3	ENST00000225474	-	0.0836792		0.623954	0	1	1	0	1		0.0836792	2	1	2	1	1		0.151568	3	4	4	2	3
MYB	ENST00000341911	-	0.0836792		0.123449	1	0	1	1	0		0.0836792	2	1	2	2	1		0.245168	4	8	8	4	5
SNX13	ENST00000428135	-	0.0836792		0.0836792	2	1	3	2	1		0.379186	5	16	9	4	6		0.337667	9	29	21	9	15
HS3ST2	ENST00000261374	-	0.0836892		-	0	0	0	0	0		-	0	0	0	0	0		0.0836892	2	1	1	1	1
VEGFA	ENST00000372055	-	0.0836892		-	0	0	0	0	0		-	0	0	0	0	0		0.0836892	2	1	3	2	1
C19orf48	ENST00000598463	-	0.0836992		0.622254	0	1	1	0	1		0.622254	0	1	1	0	1		0.0836992	2	1	3	2	1
KRTAP19-1	ENST00000390689	-	0.0837092		-	0	0	0	0	0		-	0	0	0	0	0		0.0837092	2	1	3	2	1
FBXO24	ENST00000427939	-	0.0837192		0.123959	1	0	1	1	0		0.0837192	2	1	3	2	1		0.0887591	4	6	8	5	4
DNASE2	ENST00000222219	-	0.0837292		0.122769	1	0	1	1	0		0.0837292	2	1	3	2	1		0.0837292	2	1	3	2	1
GALNT9	ENST00000397325	-	0.0837292		-	0	0	0	0	0		0.500005	0	0	0	0	0		0.0837292	2	1	1	1	1
ZKSCAN7	ENST00000273320	-	0.0837292		0.0837292	2	1	3	2	1		0.152549	2	2	4	2	2		0.613134	4	14	13	4	10
ITGA2	ENST00000296585	-	0.0837392		0.0837392	2	1	3	2	1		0.666123	7	26	9	4	6		0.310027	19	51	23	11	18
FGR	ENST00000374005	-	0.0837492		-	0	0	0	0	0		0.0837492	2	1	3	2	1		0.210158	3	5	8	3	5
LCE1C	ENST00000368768	-	0.0837492		-	0	0	0	0	0		-	0	0	0	0	0		0.0837492	2	1	1	1	1
BFSP2	ENST00000302334	-	0.0837592		0.124009	1	0	1	1	0		0.0837592	2	1	3	2	1		0.209488	3	5	8	3	5
DNAJC12	ENST00000225171	-	0.0837592		-	0	0	0	0	0		0.0837592	2	1	2	1	1		0.288047	3	5	7	2	5
SMARCE1	ENST00000348513	yes	0.0837692		0.622604	0	1	1	0	1		0.0837692	2	1	3	2	1		0.152948	3	4	7	3	4
PHF7	ENST00000327906	-	0.0837792		-	0	0	0	0	0		0.0837792	2	1	2	2	1		0.469545	3	9	5	3	3
SNX4	ENST00000251775	-	0.0837992		0.122379	1	0	1	1	0		0.0837992	2	1	3	2	1		0.231568	2	3	5	2	3
ZNF256	ENST00000282308	-	0.0837992		0.0837992	2	1	1	1	1		0.229778	2	3	3	1	3		0.099389	5	7	8	3	7
C10orf90	ENST00000284694	-	0.0838192		0.0838192	2	1	3	2	1		0.298897	7	17	5	4	2		0.611184	9	30	12	6	8
DRD2	ENST00000362072	-	0.0838392		-	0	0	0	0	0		0.0838392	2	1	2	1	1		0.227998	2	3	4	1	3
CPED1	ENST00000310396	-	0.0838492		0.0838492	2	1	1	1	1		0.668173	4	16	6	3	4		0.821692	13	52	19	7	16
GPATCH2L	ENST00000261530	-	0.0838492		0.0838492	2	1	1	1	1		0.0838492	2	1	1	1	1		0.522575	4	13	6	3	5
IMPA2	ENST00000269159	-	0.0838492		0.622404	0	1	1	0	1		0.0838492	2	1	3	2	1		0.152148	2	2	4	2	2
OR13C5	ENST00000374779	-	0.0838492		-	0	0	0	0	0		0.622444	0	1	1	0	1		0.0838492	2	1	3	2	1
MIEF2	ENST00000395706	-	0.0838692		-	0	0	0	0	0		0.0838692	2	1	1	1	1		0.313017	2	4	3	1	3
PMP2	ENST00000256103	-	0.0838792		-	0	0	0	0	0		0.500005	0	0	0	0	0		0.0838792	2	1	3	2	1
NPC2	ENST00000555619	-	0.0838892		0.123049	1	0	1	1	0		0.0838892	2	1	2	2	1		0.150508	3	4	3	3	2
EPHX2	ENST00000521400	-	0.0838992		0.0838992	2	1	3	2	1		0.642504	3	12	8	3	6		0.631204	15	50	15	6	12
FUBP1	ENST00000370768	-	0.0838992		-	0	0	0	0	0		0.122749	1	0	1	1	0		0.0838992	2	1	3	2	1
GAS2L2	ENST00000254466	-	0.0839092		-	0	0	0	0	0		0.0839092	2	1	3	2	1		0.136049	5	8	13	5	8
SULT1E1	ENST00000226444	-	0.0839092		0.623084	0	1	1	0	1		0.0839092	2	1	3	2	1		0.470045	4	12	8	4	5
CCDC38	ENST00000344280	-	0.0839292		0.245688	1	1	2	1	1		0.272287	3	6	7	3	5		0.0839292	8	13	14	7	10
DNHD1	ENST00000254579	-	0.0839292		0.0839292	2	1	3	2	1		0.561324	12	39	15	8	13		0.488855	35	106	41	14	36
RPAP2	ENST00000610020	-	0.0839292		0.0839292	2	1	3	2	1		0.152448	2	2	4	2	2		0.221698	5	10	12	4	8
TMEM63A	ENST00000366835	-	0.0839392		0.0839392	2	1	2	2	1		0.242138	4	8	9	4	7		0.465215	12	36	18	9	15
MCOLN3	ENST00000370589	-	0.0839492		-	0	0	0	0	0		0.0839492	2	1	3	2	1		0.243588	4	8	9	4	5
ZBTB43	ENST00000373464	-	0.0839692		-	0	0	0	0	0		0.0839692	2	1	3	2	1		0.106759	11	21	10	8	5
ZNF862	ENST00000223210	-	0.0839792		0.0839792	2	1	3	2	1		0.404516	3	8	10	3	7		0.322597	10	26	20	6	16
CA2	ENST00000285379	-	0.0839892		-	0	0	0	0	0		0.123269	1	0	1	1	0		0.0839892	2	1	3	2	1
LGALS8	ENST00000526589	-	0.0839892		0.0839892	2	1	1	1	1		0.605814	2	8	4	1	4		0.639564	3	12	9	2	8
ULK1	ENST00000321867	-	0.0839992		-	0	0	0	0	0		0.622574	0	1	1	0	1		0.0839992	2	1	2	1	1
ZNF208	ENST00000397126	-	0.0840092		0.123809	1	0	1	1	0		0.123809	1	0	1	1	0		0.0840092	2	1	3	2	1
ARNTL	ENST00000389707	-	0.0840192		0.500005	0	0	0	0	0		0.0840192	2	1	2	2	1		0.152469	3	4	5	3	4
HCLS1	ENST00000314583	-	0.0840392		-	0	0	0	0	0		0.0840392	2	1	3	2	1		0.0940691	10	18	12	7	7
CYP2F1	ENST00000331105	-	0.0840492		0.500005	0	0	0	0	0		0.0840492	2	1	2	2	1		0.0840492	2	1	2	2	1
ALG14	ENST00000370205	-	0.0840592		-	0	0	0	0	0		0.0840592	2	1	2	2	1		0.210608	3	5	4	3	3
TP53	ENST00000269305	yes	0.0840592		-	0	0	0	0	0		0.0840592	2	1	3	2	1		0.310257	2	4	6	2	4
NDUFB9	ENST00000276689	-	0.0840792		-	0	0	0	0	0		0.246798	1	1	1	1	1		0.0840792	2	1	2	2	1
CCDC107	ENST00000426546	-	0.0841092		-	0	0	0	0	0		0.0841092	2	1	3	2	1		0.152879	2	2	4	2	2
FAM8A1	ENST00000259963	-	0.0841492		-	0	0	0	0	0		-	0	0	0	0	0		0.0841492	2	1	2	1	1
TRIM26	ENST00000454678	-	0.0841592		-	0	0	0	0	0		0.361886	1	2	1	1	1		0.0841592	8	13	5	3	4
ZNF480	ENST00000595962	-	0.0841592		-	0	0	0	0	0		0.248518	1	1	2	1	1		0.0841592	2	1	3	2	1
DNMT3A	ENST00000264709	-	0.0841692		0.124469	1	0	1	1	0		0.0841692	2	1	3	2	1		0.230478	2	3	5	2	3
IL12RB2	ENST00000262345	-	0.0841692		0.246028	1	1	1	1	1		0.102319	4	5	6	4	4		0.0841692	11	23	20	8	17
RNASE8	ENST00000308227	-	0.0841892		-	0	0	0	0	0		0.123139	1	0	1	1	0		0.0841892	2	1	3	2	1
CCNK	ENST00000389879	-	0.0842092		-	0	0	0	0	0		0.122759	1	0	1	1	0		0.0842092	2	1	3	2	1
ETAA1	ENST00000272342	-	0.0842192		0.0842192	2	1	3	2	1		0.128789	6	12	8	4	6		0.299737	10	28	19	7	14
RBCK1	ENST00000356286	-	0.0842192		-	0	0	0	0	0		0.0842192	2	1	2	2	1		0.100269	3	3	5	3	3
HDHD2	ENST00000300605	-	0.0842292		-	0	0	0	0	0		0.0842292	2	1	3	2	1		0.0842292	2	1	3	2	1
RAMP1	ENST00000254661	-	0.0842392		-	0	0	0	0	0		-	0	0	0	0	0		0.0842392	2	1	1	1	1
SLC35A5	ENST00000492406	-	0.0842392		0.0842392	2	1	1	1	1		0.650794	5	19	5	3	5		0.557624	6	20	7	4	6
SPA17	ENST00000532692	-	0.0842392		-	0	0	0	0	0		0.123559	1	0	1	1	0		0.0842392	2	1	3	2	1
STXBP1	ENST00000373302	-	0.0842392		-	0	0	0	0	0		-	0	0	0	0	0		0.0842392	2	1	3	2	1
C10orf88	ENST00000481909	-	0.0842692		-	0	0	0	0	0		0.0842692	2	1	2	1	1		0.178988	5	9	10	4	7
HERPUD1	ENST00000439977	-	0.0842692		-	0	0	0	0	0		0.0842692	2	1	3	2	1		0.299517	4	9	10	4	7
ZBTB14	ENST00000357006	-	0.0842892		0.500005	0	0	0	0	0		0.500005	0	0	0	0	0		0.0842892	2	1	3	2	1
ILF2	ENST00000361891	-	0.0842992		-	0	0	0	0	0		0.623544	0	1	1	0	1		0.0842992	2	1	2	1	1
LINGO2	ENST00000379992	-	0.0842992		0.500005	0	0	0	0	0		0.0842992	2	1	3	2	1		0.152769	3	4	7	3	4
MTF2	ENST00000370298	-	0.0842992		-	0	0	0	0	0		0.0842992	2	1	3	2	1		0.379986	6	16	13	6	8
TTC19	ENST00000261647	-	0.0842992		-	0	0	0	0	0		0.0842992	2	1	3	2	1		0.471355	4	12	7	3	5
SNTB2	ENST00000336278	-	0.0843092		-	0	0	0	0	0		0.123569	1	0	1	1	0		0.0843092	2	1	3	2	1
WDR12	ENST00000261015	-	0.0843092		0.123049	1	0	1	1	0		0.0843092	2	1	3	2	1		0.117329	6	14	13	8	7
NECAP2	ENST00000443980	-	0.0843292		-	0	0	0	0	0		0.0843292	2	1	2	2	1		0.470195	4	12	4	4	3
UCHL5	ENST00000367455	-	0.0843292		0.500005	0	0	0	0	0		0.500005	0	0	0	0	0		0.0843292	2	1	2	2	1
ZCCHC7	ENST00000336755	-	0.0843292		0.246418	1	1	2	1	1		0.0843292	2	1	3	2	1		0.112799	10	21	12	8	6
ZNF100	ENST00000358296	-	0.0843292		0.624414	0	1	1	0	1		0.0843292	2	1	3	2	1		0.177828	4	2	8	4	5
INPP5A	ENST00000368594	-	0.0843492		-	0	0	0	0	0		-	0	0	0	0	0		0.0843492	2	1	3	2	1
ALLC	ENST00000252505	-	0.0843592		-	0	0	0	0	0		0.781782	4	19	5	1	5		0.0843592	18	37	8	3	8
PRND	ENST00000305817	-	0.0843592		-	0	0	0	0	0		0.123919	1	0	1	1	0		0.0843592	2	1	2	2	1
SLFN5	ENST00000299977	-	0.0843592		0.0843592	2	1	3	2	1		0.333777	12	32	13	7	8		0.321657	16	43	26	11	17
TBC1D32	ENST00000398212	-	0.0843592		0.0843592	2	1	3	2	1		0.154648	8	20	18	7	13		0.383756	13	40	33	12	24
CCK	ENST00000396169	-	0.0843892		0.123049	1	0	1	1	0		0.0843892	2	1	3	2	1		0.0843892	2	1	3	2	1
TMEM55B	ENST00000398020	-	0.0843892		-	0	0	0	0	0		0.623324	0	1	1	0	1		0.0843892	2	1	3	2	1
ANKRD1	ENST00000371697	-	0.0844092		-	0	0	0	0	0		0.0844092	2	1	3	2	1		0.211948	3	5	7	3	4
OBFC1	ENST00000224950	-	0.0844192		0.246078	1	1	2	1	1		0.0844192	2	1	3	2	1		0.686823	3	13	6	3	4
[truncated: 16,939 more rows]
