# Supplementary material for: Search for rare protein altering variants influencing susceptibility to multiple myeloma
Source: Oncotarget. 2017 Mar 3;8(22):36203–10. doi: 10.18632/oncotarget.15874 (PMC5482649; doi:10.18632/oncotarget.15874)
Supplement: Supplementary file 4 [file oncotarget-08-36203-s004.xlsx]

## Sheet: KIF18A_Class3_Verbose.tsv
Variant			Annotations			Study Data
Protein position	Amino acids	Existing variant ID	SIFT	PolyPhen	Condel	Case MAF		Control MAF			ExAC, Euro, non-TCGA, allele freq			ExAC MAF				case_ref	case_alt	con_ref	con_alt
847	N/H	rs199512613	tolerated(0.07)	benign(0.219)	neutral(0.341)	3/986	0.0030426	0.000322789	1/3098	≈	0.000322789	0.000868		0.0004636				983	3	3097	1
828	K/E	.	tolerated(0.26)	benign(0.014)	neutral(0.035)	1/970	0.00103093	0	0/3132									969	1	3132	0
772	I/L	.	tolerated(0.51)	benign(0.006)	neutral(0.009)	1/950	0.00105263	0	0/3110									949	1	3110	0
651	S/L	.	tolerated(0.15)	benign(0.002)	neutral(0.241)	0/890	0	0.000407498	1/2454	≈	0.000407498	2.12e-05		8.154e-06				890	0	2453	1
622	E/K	rs146974259	tolerated(0.23)	possibly_damaging(0.71)	neutral(0.298)	4/1026	0.00389864	0.000977199	3/3070	≈	0.000977199	0.0027		0.002472				1022	4	3067	3
420	E/K	.	tolerated(0.8)	benign(0.006)	neutral(0.001)	1/956	0.00104603	0	0/2966									955	1	2966	0
396	E/Q	.	.	.	.	1/898	0.00111359	0	0/3072									897	1	3072	0
375	K/N	.	deleterious(0.04)	probably_damaging(0.999)	deleterious(0.839)	1/982	0.00101833	0	0/3056									981	1	3056	0
375	K/R	.	tolerated(0.09)	probably_damaging(0.997)	deleterious(0.762)	0/984	0	0.000327225	1/3056									984	0	3055	1
293	N/S	.	deleterious(0)	probably_damaging(0.999)	deleterious(0.935)	1/1024	0.000976562	0	0/2958									1023	1	2958	0
269	G/S	rs375670952	tolerated(0.62)	benign(0.008)	neutral(0.004)	1/1026	0.000974659	0	0/3124									1025	1	3124	0
25	E/D	.	deleterious(0)	probably_damaging(0.999)	deleterious(0.935)	0/1022	0	0.000325945	1/3068									1022	0	3067	1
2	S/T	rs200649014	tolerated(0.16)	benign(0.345)	neutral(0.168)	2/1016	0.0019685	0.000320924	1/3116	≈	0.000320924	5.72e-05		4.069e-05				1014	2	3115	1
							0.00389864	0.00389864				0.00389864		0
