# Supplementary material for: Search for rare protein altering variants influencing susceptibility to multiple myeloma
Source: Oncotarget. 2017 Mar 3;8(22):36203–10. doi: 10.18632/oncotarget.15874 (PMC5482649; doi:10.18632/oncotarget.15874)
Supplement: Supplementary file 6 [file oncotarget-08-36203-s006.xlsx]

## Sheet: Display
	# Base-pairs		Fraction of union
Agilent	53084282	53084282	0.629003
unique to Agilent	22308982	22308982
TruSeq	62085286	62085286	0.735658
unique to TruSeq	31309986	31309986
Intersection	30775300	30775300
Union	84394268	84394268	1
