# Supplementary material for: Search for rare protein altering variants influencing susceptibility to multiple myeloma
Source: Oncotarget. 2017 Mar 3;8(22):36203–10. doi: 10.18632/oncotarget.15874 (PMC5482649; doi:10.18632/oncotarget.15874)
Supplement: Supplementary file 7 [file oncotarget-08-36203-s007.xlsx]

## Sheet: Sheet1
	Totals		Case / Control breakdown
QC-step	# Samples Removed	# Samples Remaining	# Controls Remaining			# Cases Remaining
Pre-QC		2162	1609	# Failures		553
				Controls	Cases
Sex checking	13	2149	1609	0	13	540
Missingness	43	2106	1572	37	6	534
Het. rate	6	2100	1569	3	3	531
Ancestry (PCA)	16	2084	1569	0	16	515
Duplication	2	2082	1569	0	2	513
Post-QC	67	2082	1569	40	40	513
